# Supplementary material for: Single-cell and multi-omics analysis identifies TRIM9 as a key ubiquitination regulator in pancreatic cancer
Source: Front Immunol. 2025 Sep 19;16:1631708. doi: 10.3389/fimmu.2025.1631708 (PMC12491318; doi:10.3389/fimmu.2025.1631708)
Supplement: Supplementary file 6 [file DataSheet5.csv]

	futime	fustat	TSPAN6	TSC1	RNF167	PBXIP1	LRRC49	KATNAL2	IGF2BP2	riskScore	risk
SP107776	1.315068493	1	-0.530007518968351	-0.875637938947745	2.51980220473193	0.181165205283299	-0.843019949692783	0.0681146474065184	1.73716129673977	47.7880690476191	high
SP107780	1.273972603	1	0.354214111938473	0.0308214855766793	0.434315790723376	0.27348268574658	-0.395731767724544	-0.508579559577395	-0.0300839440254061	27.2091476190476	low
SP107785	0.909589041	1	-0.287933728211892	-0.140771656514364	-1.03949216005403	-0.809834687036817	-0.344121592882055	-0.720426411122507	0.318989257723934	51.8193007936508	high
SP107788	0.22739726	0	0.236801075703305	1.14244662347083	0.337988473679101	-0.610755494473144	-0.129079197705017	0.644808854390432	1.24189504468515	41.5411162698413	high
SP107807	0.712328767	1	0.175920242099884	1.81389804904448	-0.00156531890196967	-1.01959005081053	-0.520456356927226	2.06889046755479	-0.404019909432107	34.437376984127	low
SP107814	0.416438356	1	-0.498117558509416	-1.36803565103509	-0.752918391847316	-0.7570818410578	-0.184990220451047	0.0798839169368024	-0.232964095469467	53.8286484126983	high
SP107875	1.131506849	0	-0.402447677132612	0.30313234150377	0.952075119836355	-0.522206074436936	-0.339820744978514	1.65696603399485	0.450264649834797	36.0797757936508	low
SP107914	1.073972603	0	-0.250245593124061	0.858944910450845	-0.230342696882123	0.00092631485498866	0.688081903967728	-0.0260395088357533	-0.249870774756472	30.9703349206349	low
SP107922	0.923287671	0	0.18461750404323	0.321783769991926	1.09897427832887	0.369568226636933	0.0171496310153687	-0.0142702393054694	-0.475624668765304	27.0735908730159	low
SP107927	0.961643836	0	0.397700421655203	0.907438624520053	0.311498461491925	0.282274826743083	0.313908136359681	0.385884924724185	0.456231713112563	20.0439198412698	low
SP107941	0.515068493	0	-0.431438550277098	-0.465306512208294	1.39277259531391	0.128412359304281	0.352615767491548	-0.0260395088357533	0.194675439437132	28.3843357142857	low
SP107947	0.739726027	0	0.733994550131241	0.0420123426695735	1.44575261968827	0.173001074357975	0.318208984263222	0.0445761083459505	0.776464109019365	43.7988170634921	high
SP107954	0.635616438	0	1.07608685323618	-0.733887082437753	1.04358607102842	-0.0354982692733805	-0.176388524643965	0.315269307542482	-0.0161607963772842	42.454811904762	high
SP107957	0.630136986	1	-0.292282359183565	0.206144913365354	-0.6421419772464	0.303627169163161	-0.42583770304933	-0.520348829107679	-0.195172694710279	31.0093972222222	low
SP108011	0.745205479	0	-0.0429608501409852	0.549331197547441	0.573990400437575	0.507102432225086	0.4214293339482	0.0916531864670863	-0.127545977562259	23.9152841269841	low
SP108018	0.608219178	0	-1.37944010210179	0.202414627667723	-0.885368452783195	-0.593799222551317	0.87301836381998	-0.0613473174266051	-0.841604549801649	48.0002892857143	high
SP108021	0.408219178	0	-0.853255754529371	1.72437119230132	0.21517114444765	1.03274686180173	-0.537659748541389	0.185807342709358	0.228488798011142	22.6510761904762	low
SP108028	0.539726027	0	1.74142739190213	-0.513800226277502	-0.485610087049453	1.62684438913685	0.713886991388972	0.10342245599737	-0.919176372412614	39.321559920635	high
SP108050	0.073972603	1	-0.485071665594398	0.896247767427159	-0.00878986768029016	-0.0989272864624375	-0.42583770304933	-0.40265613380484	-0.0430125811272336	38.6979642857143	low
SP108060	4.202739726	1	-0.830063056013782	1.37372433672397	0.434315790723376	1.25380640685666	1.17407771706783	0.503577620027025	-0.692427967857487	17.3648384920635	low
SP108066	1.175342466	1	1.26742661598978	1.8400100489279	0.26092662004368	0.466281777598466	-0.111875806090854	0.491808350496741	1.6605839846751	57.4132619047619	high
SP108071	0.490410959	0	0.00342454689019229	0.243447770341668	-0.507283733384415	-0.180568595715679	0.3053064405526	0.421192733315037	0.199647992168604	49.4341035714285	high
SP108089	0.002739726	1	0.0251677017485569	-0.659281368485125	0.325947559048566	-0.264093935182457	-0.524757204830767	0.503577620027025	-0.334404171191497	32.9756369047619	low
SP108125	0.42739726	1	0.177369785757109	-0.0325933712830541	-0.26405725784762	-1.20924909230652	0.0214504789189096	0.244653690360778	1.33140099385165	49.4285785714286	high
SP110731	0.460273973	1	-1.39973371330293	-0.21164708476936	-1.82215161103877	-1.17031246789344	0.997742953022663	-0.249655629911148	4.66500034503053	58.3921075396825	high
SP110737	3.449315068	1	0.254195599589997	-0.23775908465278	0.301865729787497	0.348215884216855	0.120369980700347	-0.390886864274556	-0.811769233412817	17.1801623015873	low
SP110769	0.021917808	1	-1.24608208563716	1.89596433439237	-1.92088711100915	-1.17282450817815	0.653675120739402	2.5043534401753	-0.242909200932411	49.8930642857143	high
SP110780	2.312328767	0	0.689058696757288	0.142730056505621	1.42889533920552	-0.698676904438173	-0.443041094663493	-0.0495780478963211	-1.25432642651383	31.3087384920635	low
SP110788	0.271232877	1	-0.482172578279949	0.11288777092457	0.0827210835117711	-0.780946223762594	-0.365625832399759	-0.437963942395692	0.584523573584543	37.8940861111111	low
SP110799	2.035616438	0	-1.81285365561186	-2.14393507614241	-2.65297472054564	-1.73552153195434	6.98022238684786	6.9766758616832	-1.48903091543931	41.8167928571429	high
SP110802	0.704109589	1	-0.548851586512267	-0.420543083836717	0.109211095698947	-0.466313178102024	0.490242900404853	0.209345881769926	0.334901426464644	49.6579373015873	high
SP110817	1.520547945	0	0.222305639131062	1.22078262312109	0.241661156634825	-0.149796102227919	-0.159185133029802	0.432962002845321	0.565627873204949	17.3684678571429	low
SP110823	0.78630137	1	0.996361952088839	0.0793151996458872	0.140517473738336	-0.876403754581768	-0.210795307872292	-0.296732708032284	1.25979623451845	61.1828277777778	high
SP110825	1.391780822	0	-0.1154380330022	0.224796341853511	-0.711979282103499	-0.485781490308567	-0.348422440785596	0.16226880364879	-0.505459985154137	32.8119226190476	low
SP110826	2.797260274	1	-0.531457062625575	-0.0773567996546306	0.089945632290092	-0.650948139028586	0.283802201034896	0.350577116133333	-0.311530428626726	45.1947928571429	high
SP110828	1.134246575	1	-1.53599081708202	2.0899391906692	-1.86309072078259	-1.40770027479902	0.163378459735755	-0.0142702393054694	2.29707073430353	55.2209174603175	high
SP110829	1.246575342	1	-0.527108431653903	2.29883518973656	-1.13822766002442	1.30090716219507	0.993442105119122	0.597731776269297	3.25776792202393	63.3346142857143	high
SP110832	0.687671233	1	-1.26927478415275	2.33613804671287	-0.516916465088842	-0.685488692943419	1.93102694809101	-0.708657141592223	-0.0549467076827665	43.9271793650794	high
SP110833	3	1	-1.00110920756625	2.40328318927023	-0.988920318605791	-0.187476706498646	0.128971676507429	0.397654194254469	0.804310404315609	34.7831468253968	low
SP69557	5.134246575	1	-0.601035158172342	-1.37922650812798	0.455989437058338	-0.347619274649235	-0.378528376110381	-0.590964446289383	-0.89133007711637	53.9313043650794	high
SP69708	1.95890411	1	0.981866515516597	-1.3456539368493	0.347621205383528	1.40829688436664	-0.331219049171433	-0.732195680652791	-0.633751845626117	42.4350742063492	high
SP69750	0.953424658	1	2.25891447753121	0.855214624753214	-0.692713818694644	-0.237089502121769	-0.412935159338707	-0.0613473174266051	0.85403593163033	59.8199861111111	high
SP69765	0.712328767	1	-0.0864471598577144	-1.14794879487484	-1.38867868433953	-0.691140783584028	-0.860223341306946	-0.826349836895062	0.138982848844645	63.9504492063492	high
SP69838	2.104109589	1	1.50515177577457	-0.0661659425617364	0.439132156575589	-0.519694034152221	0.107467436989725	0.16226880364879	-0.90923126694967	33.0753285714286	low
SP70661	1.15890411	1	0.961572904315457	-0.763729368018804	0.542684022398185	0.475073918594969	-0.576367379673256	-0.22611709085058	-0.192189163071396	39.743001984127	high
SP70820	0.021917808	1	0.28898464736338	-1.00246765266721	-0.60361105042869	-0.357039425716916	0.369819159105711	0.338807846603049	-1.2960958694582	34.8697456349207	low
SP71464	0.268493151	1	0.733994550131241	-0.905480224528796	-1.10692128198503	-1.32040687490517	-0.774206383236131	-0.590964446289383	-0.598943976505812	65.1338023809524	high
SP71560	2.857534247	0	1.10217863906621	-1.46129279347587	0.109211095698947	0.0109744759938492	-0.860223341306946	-0.167270743199161	-0.696406010042665	39.0834646825397	low
SP71584	2.490410959	0	-1.15041220426035	-0.446655083720137	-0.885368452783195	-0.0819710145406104	-0.658083489840531	-0.237886360380864	-1.08028708091231	42.4136091269841	high
SP71742	1.063013699	1	-0.751787698523669	-1.04350079534116	-0.931123928379225	-0.203176958278115	-0.163485980933343	-0.567425907228815	-0.270755496228655	45.3446063492064	high
SP71766	2.887671233	0	-0.809769444812641	-0.909210510226427	-1.10451309905892	-0.172404464790355	-0.567765683866175	-0.46150248145626	-1.40051947681911	34.4023650793651	low
SP71958	1.128767123	1	-0.534356149940024	-0.737617368135384	-0.516916465088842	-0.317474791232653	-0.713994512586561	-0.437963942395692	-0.668559714746421	32.4483087301587	low
SP71982	2.391780822	0	-0.870650278416062	-0.584675654532498	1.34220075386567	-0.353899375361022	-0.890329276631732	-0.802811297834494	-1.04746823288459	54.5577432539683	high
SP72126	2.339726027	0	0.286085560048931	-1.39414765091851	-0.19421995299052	0.503334371798013	-0.365625832399759	0.27996149895163	-0.884368503292309	34.484553968254	low
SP72566	1.235616438	1	-0.0820985288860415	-0.181804799188309	0.323539376122459	-0.282306227246641	-0.516155509023686	-0.743964950183075	-0.104672234997487	33.2074297619048	low
SP74001	0.646575342	1	-0.759035416809791	0.221066056155879	-1.45610780627053	-0.789110354687918	-0.688189425165316	-0.755734219713359	1.36123631024048	62.9951222222223	high
SP74904	0.619178082	1	-0.045859937455434	-0.830874510576169	-0.646958343098614	-0.689256753370491	0.141874220218051	-0.296732708032284	0.30009355734434	47.1473400793651	high
SP75056	1.471232877	1	-0.57349382868508	-0.420543083836717	-0.38687458707907	0.0335828385562852	-0.511854661120145	-0.732195680652791	-0.476619179311599	25.9556412698413	low
SP75250	1.095890411	1	2.40096975593919	-0.868177367552483	0.282600266378642	0.504590391940371	-0.215096155775832	-0.414425403335124	-0.6188341874317	41.3717694444445	high
SP75442	1.969863014	1	-0.525658887996678	0.407580341037448	0.867788717422614	0.0825676241082304	-0.490350421602441	-0.496810290047111	-0.974868963005101	22.3568341269841	low
SP75689	3.134246575	1	-0.637273749602949	-0.849525939064326	-0.60361105042869	-0.0179139872803746	-0.757002991621968	-0.34380978615342	-0.521372153894847	55.1295404761905	high
SP75865	0.989041096	1	0.378856354111287	0.262099198829824	1.84069461956979	0.151648731937896	0.537552227343801	0.197576612239642	0.371698316677538	32.720696031746	low
SP75873	2.490410959	0	-0.0965939654582845	-1.07707336661984	-0.425405513896781	1.12066827176676	-0.31401565755727	-0.473271750986544	0.0524604313170303	33.157294047619	low
SP75881	2.778082192	0	0.571645660522119	-0.801032224995118	-0.521732830941056	0.825503538312728	-0.610774162901582	-0.543887368168247	-0.746131537357386	39.8397805555556	high
SP75889	2.320547945	0	-0.176318866605621	-0.704044796856702	0.557133119954827	0.419809032331236	-0.696791120972398	0.432962002845321	-0.206112310719518	33.6195638888889	low
SP75985	1.471232877	1	0.109241233867566	0.694812339755064	-0.632509245541972	-0.217621189915227	-0.42583770304933	-0.685118602531655	-0.154397762312208	52.6900607142857	high
SP76009	1.942465753	1	3.6359809518943	0.16884205638904	2.24045298530354	1.45037355913562	-0.159185133029802	-0.202578551790013	-0.579053765579924	35.501069047619	low
SP76025	0.602739726	1	-0.311126426727481	0.0942363424364127	0.193497498112688	1.0540992042218	-0.404333463531626	-0.779272758773926	-0.698395031135254	19.4896126984127	low
SP76065	1.824657534	0	-1.38813736404514	-0.61824822581118	-0.345935477335253	6.17238128432887	2.27939562827781	-0.685118602531655	-0.244898222025	20.9540587301587	low
SP76369	2.284931507	0	0.0309658763774542	1.19467062323767	0.210354778595436	0.358892055426894	-0.0559647833448242	0.27996149895163	-0.554191001922563	19.4024595238095	low
SP76523	1.887671233	0	0.880398459510895	-0.435464226627243	0.889462363757576	0.55671522784821	-0.14628258931918	-0.296732708032284	-0.472641137126421	36.3312242063492	low
SP76683	0.556164384	1	-0.703952757835267	-0.442924798022505	-0.362792757818002	-0.175544515146249	0.0730606537613988	-0.508579559577395	-0.371201061404391	30.2543202380952	low
SP76851	1.975342466	0	-0.659016904461314	-0.163153370700152	0.0947619981423056	0.306767219519055	0.41712848604466	-0.320271247092852	-0.084782024071599	28.6573003968254	low
SP76875	1.169863014	1	0.639774212411661	-0.0885476567475248	1.14713793685101	0.713717745642905	-0.658083489840531	0.527116159087593	0.427390907270025	31.0703849206349	low
SP76899	1.715068493	0	-0.509713907767211	-0.80849279639038	1.58783541232857	0.564879358773534	-0.451642790470574	-0.485041020516827	-0.0111882436458123	36.0139150793651	low
SP76923	0.81369863	1	-0.831512599671006	-0.334746512791195	-0.490426452901666	-0.674184511662201	0.0085479352082872	-0.661580063471087	-0.557174533561447	42.8857976190477	high
SP76963	1.479452055	0	-1.01995327511017	1.63111404986054	1.8768173634614	0.785310893757286	-0.976346234702547	-0.861657645485914	-0.56910866011698	44.3792123015873	high
SP77059	0.745205479	1	0.709352307958428	0.138999770807989	-0.182179038359986	-0.922876499848998	-0.0430622396342018	-0.34380978615342	0.519880388075406	47.4572615079365	high
SP77211	3.128767123	0	0.960123360658232	-0.450385369417768	-1.11896219661556	-0.176800535288606	-0.3699266803033	-0.0495780478963211	0.136993827752056	50.718530952381	high
SP77459	1.731506849	1	2.90541094865325	-0.786111082204592	1.93943011954018	-0.630223806679686	0.653675120739402	-0.84988837595563	1.22001581266667	65.2264880952382	high
