# Supplementary material for: Single-cell and multi-omics analysis identifies TRIM9 as a key ubiquitination regulator in pancreatic cancer
Source: Front Immunol. 2025 Sep 19;16:1631708. doi: 10.3389/fimmu.2025.1631708 (PMC12491318; doi:10.3389/fimmu.2025.1631708)
Supplement: Supplementary file 7 [file DataSheet6.csv]

	futime	fustat	TSPAN6	TSC1	RNF167	PBXIP1	LRRC49	KATNAL2	IGF2BP2	riskScore	risk
SP108706	1.054794521	1	0.668748390476311	-0.499913177282625	0.799924767515584	-0.4651849295116	0.752174004815018	0.0176781102181312	0.0934071263250858	37.2181408730159	low
SP108735	1.249315068	1	1.32562167473781	0.675050577589412	3.06401517748884	-0.237987957135945	0.233258038141355	-0.332548758418213	-0.27737743529713	44.1122738095238	high
SP108828	1.789041096	0	-1.00415294942151	0.288535095227234	-0.0903463798868499	0.136012869690921	-0.130126836279868	-0.831623591858754	1.00163712003087	46.5682313492064	high
SP113727	2.967123288	1	-0.626929535063263	1.67766234143151	-0.671862949675596	0.0718619119758996	-1.07896307727476	-0.473370590636194	0.671290557388836	47.7882603174603	high
SP113743	0.624657534	1	0.51732796014016	-0.137258760191565	-0.455271204472942	0.766937167144005	-0.445653676448556	-0.478728787633946	-0.232261248347681	29.6261361111111	low
SP113796	1.410958904	1	0.569668460878128	0.944992537488403	-0.29224796947961	-0.769972596745817	0.880141863598085	0.310299209016153	-0.811125097339726	39.2495440476191	high
SP113829	3.780821918	1	0.0498187777558956	-0.290766271280073	-0.752346369892529	-1.15455126978687	-0.798060711157498	-0.312701962391126	-0.766015695289435	37.2257714285714	low
SP113837	1.402739726	1	-0.868637329172409	0.918806955450656	0.0521924385831721	-0.87142477182051	-1.08857077565309	-0.428648536784131	-0.308146952977519	35.373223015873	low
SP113865	1.728767123	1	-0.484699011548757	1.37371687344633	0.113543436489925	0.412768872783382	-0.40081329493885	-0.306402646177104	0.231880133235574	27.708830952381	low
SP113873	0.293150685	1	-0.577065633628507	-0.0247283074891372	-0.838771747869689	-1.05371533044736	0.473209887414082	-0.831623591858754	-0.33089332740387	51.7291071428572	high
SP113875	2.093150685	1	-0.319057284182827	-0.423531940450972	-0.349929268807866	-0.579638266236765	1.01561208163658	0.0848599398191019	-0.689987507777285	30.1648690476191	low
SP113884	1.038356164	1	-0.470658033927008	-0.862607329703029	-0.371208976044782	-0.478319893854872	-0.483489628114445	-0.690416209888851	-0.313975181354025	38.9848182539683	high
SP113900	0.761643836	1	-1.1708957421993	-0.412594791049014	1.59574946202934	0.371252870600487	0.694835260893157	-0.831623591858754	-0.552342258564043	32.5007083333333	low
SP116962	4.106849315	1	-0.987571542617598	-0.367395853920126	-0.844327421569023	-0.0165519340336553	0.150681959209707	-0.539915275658266	-0.0493844688993089	51.5996023809524	high
SP116985	1.665753425	1	-0.397820163311626	-0.191378278758199	0.249174587047483	-0.255352573268308	0.561804562790727	-0.408927967513241	-0.60885368364893	26.6815361111111	low
SP117002	2.249315068	1	1.5187708884367	-0.355455387452231	2.41875037635661	0.686023705414225	-0.0174611169313627	0.549288534082517	-0.928537777264563	28.4511134920635	low
SP117037	0.961643836	1	-0.539584728709806	0.175329141925957	-0.610341532330214	-0.0996582732287811	0.17389750029988	0.037280180901571	0.819391336204169	31.8100888888889	low
SP117076	3.723287671	1	0.0619831569365517	0.791018136280103	-0.56533943923602	-0.0610487628728345	-0.748050552468218	0.114982624223126	0.948606348213909	32.0891817460318	low
SP117165	1.575342466	1	-0.266399229797089	-0.333124132360859	-0.585767049279786	0.430200390262145	0.0309917591685951	0.852292856934514	1.45028179193783	36.580284920635	low
SP117215	11.75068493	1	-0.681802486248522	-0.585791157827512	-0.810379869393953	-0.723052452470357	-1.07010060210978	-0.298919202773994	-0.124822370184735	59.3943361111111	high
SP117216	0.991780822	1	-0.269217318952676	-1.10732728930087	-1.01115669069176	-0.360030879936086	-0.354833356856271	-0.296799108481134	0.235516839184127	65.5289849206348	high
SP117261	3.189041096	0	0.996530776347834	0.865939099758361	0.0797890263453024	-0.332668229258335	0.162171095566122	-0.707668917273277	-0.43530953299204	33.9195484126985	low
SP117290	2	1	2.44063391515389	1.74934487556823	0.0263114065032496	1.36465609633371	-0.319019199109995	-0.556983365678186	0.05084545390853	39.8703484126984	high
SP117323	1.016438356	1	-1.14558719519613	-0.848481420121209	-0.705219714463416	1.345656113956	-1.26002090512118	-0.450797468412335	-0.168306788886745	54.4745805555555	high
SP117340	0.860273973	1	0.119943878515956	-0.960882733003268	0.428467197782013	0.383874924621356	0.195873230573231	0.441326016690328	-0.20388001517082	36.0538126984127	low
SP117351	0.77260274	1	-0.32707910421971	1.1535732150478	0.532048132581248	-0.615675791497764	-0.135487096522942	0.0735252923238592	0.488583400419407	44.9316642857143	high
SP117440	2.043835616	1	0.914429594550015	-0.378402540148436	-0.633677634126597	1.30680129866325	1.16730677815395	0.487634921191726	-0.618969968293132	31.9803646825397	low
SP117463	0.767123288	1	-0.362715325636792	0.390744296132537	-0.983082928501462	-0.597486058759797	-0.176992353517319	0.489292184045197	0.220111725646459	42.7498424603175	high
SP117476	5.147945205	1	-0.628737516384486	-0.949578031804878	0.0782893352853595	0.0872417881650513	-1.06400514407775	-0.379393482619386	-0.714419929644338	33.4382829365079	low
SP117523	0.805479452	1	-1.00722157085197	3.15003510261163	-1.29135010652067	-0.244789594019983	-0.570961455958875	1.16407294474116	1.36850000993991	51.2240936507937	high
SP117568	3.679452055	0	1.52416451320786	-0.60638399226008	-0.901690604611837	1.02484929100036	0.710865914500405	0.521415605469215	0.970558889438804	52.4955535714286	high
SP117643	0.4	1	-0.212052875113157	-0.687036776996222	-0.414336455314048	-0.999880560347273	1.70609647778619	-0.207888244420533	-0.494640083676971	34.9569277777778	low
SP117656	1.997260274	1	-0.265341249553514	0.145716387732283	-0.791406505226494	-0.686881124516558	0.628774397747838	-0.177522552043694	0.934778723730417	41.4755765873016	high
SP117690	4.063013699	0	0.181999286829922	0.348376501219415	-0.868583788334008	0.116552011371346	0.308799610956001	0.215775118389157	0.0453089761958071	28.0691507936508	low
SP117722	0.38630137	1	3.00640600468579	-0.612801247949149	-0.357689033913479	-0.0633457090992471	1.78838850302665	0.21993115580408	-0.697779964459959	48.8166543650794	high
SP117760	7.043835616	1	-0.621318888703669	-1.29342770428385	-0.195017999093315	-0.070808925964355	-0.0397142172796365	-0.518455009733939	-1.11678819684587	37.7784920634921	high
SP117878	0.852054795	1	-0.322267927093948	1.79497096748757	-1.0664634791751	0.0686803812804154	6.38766890741526	-0.536462501599298	-0.406880805521074	27.3713448412699	low
SP117908	0.989041096	1	1.7738510421856	-0.457406308716798	-0.400248448387311	1.51216613166359	0.833366575180187	-0.634046947050009	2.36394648986897	53.6367119047619	high
SP117911	1.816438356	1	0.136922626316321	-1.17042699229926	0.212341265711614	-0.380621627661533	0.790324086445277	-0.671412642940577	-0.701956069891554	31.6780047619048	low
SP117949	3.263013699	1	-1.20574733482941	-1.57353495481229	-0.969915186543327	0.639802308534503	-1.0800892666151	-0.338603349288589	-0.0505853960502302	45.6425809523809	high
SP117980	2.726027397	1	1.94204277321554	-0.104010223362908	1.07484540591329	4.06271306183127	0.0380697087913078	2.0770959741913	-0.200114396138269	46.520921031746	high
SP118048	3.967123288	1	-0.80495425894525	-1.66921266095666	-0.921209310982911	-0.716615056250055	-1.44690216781771	1.75109605589062	-1.29074961880096	42.2535896825397	high
SP118083	3.432876712	0	0.02183256733082	0.536880903627719	1.66874578824247	-0.351489808045639	0.104524905296154	-0.791260997996736	0.0335914553503757	32.9673821428571	low
SP125685	1.616438356	1	-0.469379840601059	-1.19696025846877	-0.246905037508156	0.0594256950283642	-0.281166538403448	0.424641759051497	0.555167008303971	57.7601638888889	high
SP125686	6.369863014	0	0.0307272609623271	0.0366727101797985	0.224940942874316	0.499145944469193	-0.0445631808785769	-0.475195297145845	-0.633014709549672	19.7490242063492	low
SP125687	3.457534247	1	0.0935151171372301	-0.130543489532416	-0.801256748779301	1.29837916249974	-0.373821510659978	-0.47137242967245	1.64826514936093	48.9918472222223	high
SP125689	0.380821918	1	-0.424670201891414	0.0738649784458552	0.233302856663088	0.470787207078369	0.581531256191517	-0.585337158124619	3.70593169428003	37.5880464285714	high
SP125693	0.852054795	1	0.313040432564714	1.62027459202633	-0.655991219291201	-0.390931868490123	0.18453781739087	-0.299743540773648	1.43990768112563	40.9133801587302	high
SP125694	0.635616438	1	-0.30205619592483	0.0430303628748509	0.957312799738221	0.376619845278383	0.491950747416052	-0.323429519297041	-0.956596727731431	25.9421829365079	low
SP125695	2.936986301	1	-0.9277342225971	0.635444388065703	0.179916127188304	0.688417286918771	0.310544034800692	-0.831623591858754	-0.0913931720345085	28.4007182539683	low
SP125696	1.290410959	1	0.103885876719427	0.998188209647787	1.73128972221963	-0.117959508210749	0.371318157481831	-0.115649115686329	-0.25785049552113	25.3611531746032	low
SP125698	1.712328767	1	0.425381019514498	-0.263617107505732	-0.601366108562374	0.471731259410908	-0.0695198040053086	-0.252061598291577	1.02773184219157	32.1382063492063	low
SP125699	1.843835616	1	5.61961720631699	0.899803534191851	0.533922746406176	2.1419159388132	1.91081564392754	-0.831623591858754	0.929567921177267	37.2903321428571	low
SP125703	4.747945205	0	4.64975411063034	-0.727576746759517	1.38479291959738	1.22845982202842	1.55004740527335	0.118168347117623	-1.01521147155522	32.1726968253968	low
SP125704	0.438356164	1	-0.16938100528895	0.730749575497473	-0.229113248115197	0.975624767015558	0.34900824639532	-0.677938652104505	0.368351594894526	26.1066349206349	low
SP125706	0.78630137	1	-0.802117020825978	-0.463366608118409	2.1781976580826	1.54302995280296	0.906361690198558	-0.771836846931554	0.854930637992455	23.9149984126984	low
SP125710	4	1	-1.13779197122951	-0.301306067388589	-0.459145406377794	5.26093104282776	-0.587008818606782	-0.0537550708789719	-1.06593198520897	25.6008738095238	low
SP125711	0.989041096	1	-0.332145600861266	0.559947262311956	-0.58379018379168	-0.577794762469289	-0.716106208538327	-0.430164116543911	1.22708574924454	43.7012511904762	high
SP125712	0.857534247	1	0.731572948831609	0.771577626398513	-0.681076960657518	-0.759550853673226	-0.0656232557238719	-0.280418825479676	0.388652013174509	54.3368353174603	high
SP125713	0.534246575	1	1.5667071275272	0.858190710536266	0.277373323492772	0.401752451076122	0.390867735051646	-0.557394675992597	-0.707984452793213	36.2532706349206	low
SP125714	0.849315068	1	-0.0833542859357841	0.824912372210601	1.9687635293024	0.302812793232908	3.70646940727607	1.71416399613529	-0.799794315746286	20.7940373015873	low
SP125716	3.35890411	1	0.200205164053077	-0.690682493463541	1.83934700760688	-0.417737007947871	0.373166177378601	1.15820812334779	-0.445612402363081	31.589967063492	low
SP125717	1.216438356	1	0.550982263815884	-0.770550505445137	-0.766104899237913	-0.760405704210564	-0.406016490199739	-0.386567799272625	0.027027065415254	59.5509817460317	high
SP125718	0.904109589	1	0.115084828980983	0.408009296732539	-0.813663283911555	-1.27469345100095	0.552133370057899	-0.642575410604763	1.77572965738797	57.6848646825398	high
SP125719	4.632876712	0	-0.13077190725983	-0.558314177586083	-0.635018267043818	-0.97401649982889	-0.450024761484679	-0.039672630051549	-0.742258370888579	49.1685722222222	high
SP125722	5.602739726	0	-0.131797972563931	1.32138544470018	2.8780194021682	2.03776540943369	-1.02295437298927	-0.393806517332087	1.04232276783031	25.8917424603175	low
SP125723	7	0	0.0210394810848818	0.629205941358683	1.60982610766017	0.00482676288272927	-1.21992221516939	2.18279156208444	-0.85727937386031	26.1380472222223	low
SP125724	3.690410959	0	0.420513991244657	1.19002044588866	0.120178433300581	-0.870302315897571	-1.05992145454094	-0.801966658424534	-0.110502840512307	44.9917547619047	high
SP125725	3.42739726	0	-0.448572895810744	0.53972197967582	-0.46764365571747	-0.43855076016132	-0.743291817688831	-0.141590860798358	0.13690850727499	36.5935353174603	low
SP125729	0.676712329	1	0.732514439546103	-2.00356360295594	-1.37553049242628	-1.35855428871381	-1.0541301010489	-0.747499126177186	-1.6624209667431	65.512042063492	high
SP125730	0.871232877	1	-0.490769233036783	0.888210751855716	1.64934069483048	-0.667108059913782	-0.763282513932016	0.364490845639242	-0.177245893527078	47.6823583333333	high
SP125731	0.805479452	1	0.235120107838038	0.497324383265689	0.0365479341169503	-0.409515575823559	0.843906638027229	-0.446356347439199	-0.60047433318911	35.3295210317461	low
SP125732	3.646575342	0	-0.609113020101696	-0.266428382056825	1.04434032639854	-0.264295053237157	-0.634719813301526	-0.717076674694329	-0.0774569891644931	53.8699376984127	high
SP125737	0.890410959	1	-0.0867931206641476	-0.460575201231988	-1.02368820007901	-0.829916203120548	0.395075071489321	0.291390956149088	-1.54875151568359	50.7135916666667	high
SP125738	2.293150685	1	-0.543746436817264	0.52397685542323	-0.449317885416805	1.18096729956709	0.857387492030072	-0.522107857494906	-0.249118330305107	23.2669634920635	low
SP125739	2.605479452	1	0.109992800387847	-0.598864081181714	-0.100685159163729	0.00215070902671465	1.63934720216577	-0.174421839005412	0.651702553520416	23.1556670634921	low
SP125741	3.487671233	1	-0.272089663505369	0.316151149121368	-0.428810746301677	0.237502212180281	1.76067488819136	-0.471022086022597	0.900162168227585	28.1101202380953	low
SP125742	5.956164384	0	-0.0966691986844916	0.33146911858351	0.594694318221587	-0.10963400732537	-0.703424046678934	-0.319480425067448	-0.729590964161063	31.6136392857143	low
SP125746	3.463013699	0	-0.833795789748239	0.129762653000636	1.35081128353459	-0.296853708485337	-0.434876345224171	-0.34728122410578	-0.459104174338264	35.0395670634921	low
SP125750	2.926027397	1	-0.517193207174588	1.97004482857757	-1.04420670049004	-0.401442813357914	1.17547749903569	-0.523218996423607	0.0709592874616752	47.2168563492064	high
SP125752	1.320547945	0	0.580232305844144	-0.719252195261933	1.37042088027293	-0.519322985715366	-0.707377405698608	-0.322400814168306	-1.03839547197725	33.6824488095238	low
SP125753	0.720547945	1	-0.0459930620401122	-1.58267408056143	1.30758155260214	-0.219411683285443	0.20013069413288	-0.682353153829735	-0.135701955984184	52.7702388888889	high
SP125755	4.928767123	0	0.183202480048106	-0.221964548520802	-0.986479955978151	-0.959014987921047	-0.989332441377319	0.604682330288435	1.53225355111217	58.1356773809525	high
SP125756	4.317808219	1	0.311955324622585	-0.609910502739368	-0.419119560891592	-0.361487842591027	-0.199349049917672	0.0873071932555749	1.51134249190799	55.6183698412698	high
SP125757	0.863013699	1	-0.126037325988807	0.990340482102332	-1.07614330328928	-0.659451572492406	-0.526344975593986	-0.558243057183907	0.0620133979221839	46.8101317460318	high
SP125758	0.961643836	1	-0.215633731322182	-1.56450808136855	-0.891340464039049	-0.433785897601027	-0.388301565294168	-0.814737457278549	0.340187478490712	59.6822444444444	high
SP125760	1.608219178	1	0.238614793710482	0.0705073431162807	0.308844113159754	0.127189325449005	1.33435708303599	-0.474959158656361	-0.337267740162575	27.6548281746032	low
SP125761	0.504109589	1	-0.53319216633309	-0.828425012634786	1.85678659682667	0.527452647479482	-1.14506404211766	-0.810486105782417	-0.346376467281852	56.6033400793651	high
SP125762	1.221917808	1	-0.547702293565112	0.664610119804256	0.866547406723953	-0.0184623391475326	-0.625362750533068	-0.329753737388137	-0.847332711695051	24.1143928571429	low
SP125763	0.956164384	1	-0.246864095344827	-0.557906890460306	-0.956247547565212	-0.339313763000771	-0.881956804301125	-0.204371068955342	1.49888880950394	51.1933964285714	high
SP125764	1.865753425	1	-1.00992476622545	2.40085526932606	-1.23193620956634	0.859922605157585	-0.787831436466694	-0.336583721189437	4.10027003332837	61.3945150793651	high
SP125766	0.62739726	0	0.302891481811864	0.11148440150236	0.111782435624083	0.0911443667050727	-0.0996863060091931	-0.526850377049166	-0.593156819447479	22.6064305555556	low
SP125768	0.756164384	1	-0.710886570591516	0.959565469525343	-0.641391954048576	-1.04368310188047	-0.261770684007686	-0.808015238496996	0.401980947569906	76.6435825396826	high
SP125769	1.02739726	0	0.931025363076688	-0.145245561389724	-0.304745394979133	-0.174149205704126	-0.204712651968878	2.39450045147476	-0.30615558507472	35.1439738095238	low
SP125770	4.473972603	0	-0.594810339976257	-0.802140092273678	-0.34168096797818	-0.651958621695565	-0.52270240473055	-0.640590988607679	-0.531329425872496	57.6681087301588	high
SP125771	4.509589041	0	0.0846970193604614	-0.629033129986205	0.462289775702088	0.761384355392774	-0.942423480634157	-0.794362999063142	0.992708192739273	49.8826388888889	high
SP125772	3.380821918	1	-1.02884553809283	-0.00232751557141346	-0.923356595909647	-0.599582300947009	-0.315122650828558	3.13926407359968	-0.0207182699578218	58.4220281746032	high
SP125776	1.268493151	1	-0.1631544005975	0.798528113526133	0.29567637120162	-0.297351751841873	-1.09934810687747	-0.831623591858754	1.19763250200075	38.5918099206349	high
SP125778	0.712328767	0	-0.903935252231063	1.23902404080224	1.89773270728147	-0.724219509290897	-0.816570986398388	-0.107701123472998	0.0450647198261283	35.5781484126984	low
SP125780	3.920547945	1	-1.30656854352531	-1.02627715127128	-0.909154976023825	2.39240201321912	-0.65118156015775	-0.430674175681197	-1.17461589236736	32.1808511904762	low
SP125781	4.446575342	0	-0.459265996281631	0.618914491058567	-0.137541203091415	0.0649264723990614	-0.769220906981856	-0.384672680558837	0.169679570206915	30.5027785714286	low
SP125782	0.61369863	1	-0.309637589796966	0.603964073392858	-1.21441368288642	-0.203838536540023	-0.495690569602889	-0.209738711492673	0.938615584204124	35.7268686507937	low
SP125783	1.353424658	1	-1.30989822916067	-0.572400351838558	-1.17541830693913	3.71878067346991	-1.3825175556312	-0.627113920998753	-0.436066049248129	37.2483154761905	low
SP125784	1.315068493	1	0.0177873487524436	-0.872779574015112	0.0816181949865961	-0.0517569092061165	1.18100484968535	-0.572265390032189	-0.787374557838028	22.2874392857143	low
SP125785	0.550684932	1	-0.638452423960485	-0.223832108999974	-0.65404843769082	0.4280075127968	-0.582113069693999	-0.795562324984097	0.372802488742009	63.3600198412699	high
SP125787	2.989041096	1	-1.03865140324633	-2.24534414156555	-2.15849419997144	-1.49799230492634	-1.2565624678858	-0.831623591858754	-1.66421828652998	51.0568158730159	high
SP125793	1.890410959	1	-0.547738995745508	-0.82125278568818	0.516119595717309	-0.124946982168121	1.14963863856222	0.537009332629337	-0.90477027551497	27.8610496031746	low
SP125795	1.58630137	1	0.700040988630931	-0.219620164089502	0.0635991796754647	0.113102875290261	0.157365575472892	-0.196130265015051	-0.88102312846285	28.3108416666667	low
SP125797	4.997260274	1	-0.617902394432938	-0.589148793157087	-0.113523423540512	-0.683179250015737	0.0657866654347348	-0.615117227047537	-0.774462894740832	30.5221797619048	low
SP125799	1.717808219	1	-0.956853413373516	-0.600076008726708	0.895927717943743	-0.0727416315270323	4.3468266814518	0.534201431318015	-0.169684123415767	28.5968642857143	low
SP125802	4.824657534	0	-0.0297499535946314	-1.14882090696842	-1.15771740791344	-0.95890199898046	0.569514114150311	0.431313744736197	0.572658478332647	63.3689821428571	high
SP125804	1.279452055	0	-0.505707020457762	-1.04985013540466	1.37043224156884	1.05593611662774	-0.942370011704051	0.00771650070356203	-0.62102579273793	45.8582051587302	high
SP125807	0.794520548	1	0.0385272721698633	-0.763527285983571	-0.15349246254717	2.395427440773	-0.550489539344741	-0.368953585327934	0.415486289343404	30.0760666666667	low
SP125808	0.279452055	1	0.0560262334836606	0.421012683260389	-0.748688032609941	0.441045841861939	0.165322420634213	-0.134590857284629	-0.479889712908026	30.967551984127	low
SP125809	5.964383562	0	-1.1761904306581	-1.06278398510616	0.581878776436621	0.44186352498461	-1.20344309091088	-0.635201878934941	-0.948424316695923	31.6139158730159	low
SP125811	11.43287671	0	0.985966931381817	0.309068326665786	0.323204791188298	0.123524618362852	1.4305109284063	0.8192849895317	-1.09035083727771	36.3061630952381	low
SP133555	2.263013699	1	-0.440795225060839	0.26978001977683	-0.505454048501484	0.06166317339131	-1.52486387808126	-0.815500399270937	-0.330883150055134	50.3488158730159	high
SP133632	0.394520548	1	0.129373147383659	-1.29626878033195	-0.515599685747915	-0.294467560463724	0.752344437029729	-0.604581156989459	-0.0178177255678842	55.0950492063492	high
SP133674	3.805479452	1	-0.14975650900616	0.206114088335281	2.15485019499031	-0.365739794828917	-0.0983963680703983	-0.189562180265724	-1.35079936879662	25.8016551587302	low
SP133678	2.435616438	0	0.325391514141296	0.106000926052878	-0.308028809496735	-0.192264603612759	0.305467828248803	0.692294003314164	0.000813607519292927	35.6181071428571	low
SP133708	2.624657534	1	-0.0614510629745237	-0.956213831805339	-0.679736327740296	-0.0168715737997904	0.429061260187615	-0.599197199429219	-0.963337525044654	32.921976984127	low
SP133717	2.101369863	1	-0.87491180627307	0.732974753940741	-0.511077889976269	-0.638206678268822	-0.466844081810984	-0.489074229529604	-0.663858861120796	39.0350361111111	high
SP133731	3.309589041	1	-0.622244421948426	0.184984826956568	-0.479891132707003	0.276067121638627	-0.602026904350158	-0.559122351050205	-0.448842014362169	32.6692301587302	low
SP133764	1.734246575	1	0.0469448374562285	-1.07309530307094	-0.524132018975317	0.250845314045688	-0.523808543222107	0.116416628868358	-0.143267118545074	38.7531535714286	high
SP133784	1.293150685	1	0.787312390623598	1.48155855728615	0.932601981136891	-0.384881013382356	0.792476210882022	-0.0528302666856101	-1.01495025293765	36.5430353174604	low
SP133802	1.246575342	1	0.192354088942382	-0.363501791644406	0.946860407502256	-0.247852188988533	-0.262292006076215	-0.602893840146417	-0.287100195790183	32.7567591269841	low
SP133812	0.654794521	1	1.21995131013816	0.313985573672116	0.266023388880023	-0.877646597035745	0.515005881715908	0.202954945123705	-0.465149519487818	40.3136468253969	high
SP133823	1.197260274	1	-0.841003778828525	0.319270372474878	0.587570785686858	-0.390708864002122	1.03470717330049	0.0683044849927169	-0.957380383584151	29.5474404761905	low
SP133832	1.430136986	1	1.2384619750333	0.120722865574858	0.120451104402389	-0.00917048548081457	0.137963037460867	-0.65284442949837	0.213920505165013	42.7522071428572	high
SP133848	0.64109589	1	-0.821377686798761	-0.878362387787955	-0.431685154166568	1.62663433535462	0.00798006837445004	0.733553837567681	0.244900354719293	36.3140940476191	low
SP133858	0.742465753	1	0.479333224695922	-0.630076182381487	-0.303631987980085	-0.345409219006138	1.12998546494033	-0.481430211953645	0.169811875740491	35.170776984127	low
SP133866	1.873972603	1	-0.945659248352881	0.0279309377241017	-0.906019258353035	-0.378681488615922	-0.0487270738105409	-0.574518580564576	1.67190373802652	57.0177055555556	high
SP133874	1.249315068	1	0.237402026010456	-0.737679454245249	-0.388887152478654	-0.456547222343019	-0.678377194732649	0.328039649717041	-0.228044433521141	33.539230952381	low
SP133884	0.452054795	1	2.03499503443464	-0.425161088954079	0.514665349841001	-0.68558769848615	0.985575910149824	-0.831623591858754	-0.712744059552374	49.6800234126985	high
SP133895	0.704109589	0	-0.475721339074617	0.272184007202146	1.44865476389995	-0.155751335444024	-0.525145266474744	-0.454529315231602	-1.36683038928159	26.996546031746	low
SP133908	0.178082192	1	-0.4156909336703	1.83030560910679	0.761648561599315	1.55875176920705	0.0185268148377555	0.567767444241428	0.512096468450584	20.7695523809524	low
SP133914	0.668493151	0	-0.707939225931058	0.45669500901137	0.209069212489921	-0.0575624593770818	0.914097976023195	-0.615742350030608	-0.338868976363804	26.0021103174603	low
SP133925	0.887671233	1	-0.734581817404263	-0.223752638341286	-0.355041851966762	0.544913898889979	0.175247590785043	-0.831623591858754	1.57927968717452	44.3200503968254	high
SP133937	0.547945205	0	-0.290665754026427	0.840369415325447	0.487807246312933	-0.301053626342693	-0.944074333851164	-0.72793732783977	-0.435411306479406	26.8530448412698	low
SP133946	0.550684932	1	-0.235953973285513	0.768547807536027	0.915435063018909	0.321292431805277	-0.611835111216382	0.727491518528559	1.45561472267582	43.075548015873	high
SP133951	0.624657534	1	-0.97182311573397	0.0617357691635755	0.433931981114078	-0.170893340179308	-0.475746658673546	-0.386281857028995	0.708475197222876	30.5127226190476	low
SP133956	1.065753425	1	0.472567257527355	1.18376213151697	3.19163661443079	1.23417617040419	-0.0999068653458781	0.183488546736041	-0.0110599660067669	28.6054833333333	low
SP133962	2.235616438	1	-0.76506218034926	-0.0720630185702697	-0.270706952436794	-0.30470346646298	3.13084295660928	2.06730696044541	0.754157923251997	32.1474865079365	low
SP191680	2.263013699	1	0.743493178725287	-0.772030646463204	0.245993424193059	1.04764034967409	-0.631187522106433	-0.689215767676855	0.629261499556163	45.2007448412698	high
SP192350	2.101369863	1	-0.366677565372535	-0.39925365422174	-0.223432600160868	-1.25284421461488	-1.20630401285234	-0.370232167912815	-0.869933210789511	50.1201869047619	high
SP192351	0.484931507	1	-0.365158414253555	0.320174351217456	-0.249722638893503	1.07232694649583	0.702909069339083	0.602801809226724	-1.25637731966781	23.6837555555556	low
SP192353	0.389041096	1	-0.573875735428043	-0.365518359608619	0.862252836870481	-0.705948008240663	-1.02361270919119	-0.235709651908856	0.304468376874745	34.914221031746	low
SP192363	1.197260274	1	-0.316370046279085	1.55584375549491	0.541046278940905	-0.503043658091276	0.240897411530175	-0.700660326905385	-0.468138267566806	30.2278071428572	low
SP192364	0.64109589	1	0.863174201754176	0.544241873388709	0.18367671613407	-0.426783556677788	-0.33170470277752	1.61572430000994	-0.0542322793475201	48.247417063492	high
SP192365	0.852054795	1	-0.702815282398448	-0.395876151227494	0.425547344733488	0.668205646822926	-1.34116167746031	-0.722342133667119	0.298874227519182	35.133332936508	low
SP192371	1.843835616	1	0.22779562922867	-0.222838725766372	-1.29436653058442	-0.150525596941862	-0.202864632072107	-0.210522691277761	3.1410209904059	56.992807936508	high
SP192373	2.04109589	1	-0.783834547748085	0.676411512619447	0.0750627272473005	3.20763208652228	-1.05290699927273	-0.69428716374556	-0.720580618079573	19.229225	low
SP192375	2.254794521	1	-0.476085169384625	0.495645565600902	-0.387376100122802	0.797786121317509	-0.187732924852257	-0.632002417073784	-0.884829456890347	22.6481190476191	low
SP192377	1.454794521	1	-0.365228627120399	0.214985000611347	0.0474093330056274	0.051717173226455	0.494670979235168	-0.680151484422326	-0.18263310345833	25.0936277777778	low
SP192379	1.865753425	1	-0.216505009169832	0.0015367452072979	0.0745969141150458	-0.549213020590464	-0.123105697395392	-0.284516472286289	-0.552311726517833	27.0833246031747	low
SP192385	0.432876712	1	0.283854220415402	-1.03899245666139	-1.09680950054713	-0.762501946397775	-0.399466546261818	1.34240473199965	-0.75259177230583	46.3386226190476	high
SP192388	1.320547945	1	-0.404562194275587	-0.124086498514003	-0.478334635167517	4.0800702444807	-0.793505826674138	-0.241057544681612	2.8170759801192	47.4119742063492	high
SP192391	0.526027397	1	-0.832579830554265	1.63648660639871	0.206251611104573	-0.665234822214571	-0.4998277280698	0.840297021668715	0.251848091456827	40.8410301587302	high
SP192396	0.526027397	1	-0.76551696823677	0.137123622761627	0.979342352505109	0.313457540793501	-0.323544007320171	1.7347810329808	-1.36812121634635	30.4384436507937	low
SP192398	0.361643836	1	1.20576511954181	1.0673872857005	1.13737797859454	-0.731615824809605	0.398861340102415	0.37154923976128	-0.106716866782283	54.2556027777778	high
SP192399	0.361643836	1	-0.0674462843547843	0.998963048569996	-0.445398238328318	-1.09750449171128	0.414938779023506	-0.0192676885038628	-0.651096465805071	54.0900805555555	high
SP192404	0.591780822	1	-0.0845271599614674	0.441426708710908	-0.322060009943928	-0.705256694327859	0.064506752920335	-0.475479522018643	0.0787347818964549	40.0754781746032	high
SP192410	0.594520548	1	0.600003610848517	3.23763163615065	0.171883690980883	0.894510601246576	-0.419547471324557	-0.155226785209301	-0.605189838103745	34.3585297619048	low
SP192412	0.309589041	1	-0.684124298095283	3.25032707387609	1.59681742384476	0.488568098255001	0.354739447341001	0.413470261785352	0.123996844177795	29.9016876984127	low
SP192413	0.309589041	1	-0.682113656908398	2.33686152141742	3.38176790146218	0.109527369999308	1.1784617336972	1.8193787201953	0.029293221733942	32.3682658730159	low
SP196608	1.575342466	1	-0.723121162639016	-2.16335426299698	0.639310127254887	-0.0350241391230907	-1.2441977777989	-0.405612583120882	-1.36748716752006	42.2067273809524	high
SP196616	0.246575342	1	-0.429754251749681	-1.63021044843898	-1.09214000792867	-1.06904168555939	-1.17763664597629	-0.743649553587343	-1.08589315853106	72.1833924603174	high
SP196620	0.438356164	1	6.10657535281694	-2.06428216634339	0.730166410636424	-0.058038202284818	-0.116495600911103	-0.817942844069079	-1.27636563258654	63.6552055555555	high
SP196624	4.106849315	1	-0.257758259934403	-1.98094426672682	-0.150186325437751	-0.419773782271616	-0.926917490903568	-0.37932993989858	-0.713982303648663	43.6721408730159	high
SP196645	2.42739726	1	-0.684066851204229	2.76567526186637	-1.15747882069936	-0.570063940218579	-0.203830414622138	0.857298992911579	0.235214911171607	58.2267345238095	high
SP196657	0.550684932	1	0.452604462886137	-0.38141249134625	-0.0465713067507909	0.199413045629671	-0.865043913347136	7.91194065967994	-1.57476685452414	31.3099472222223	low
SP196669	2.775342466	1	-0.290541285762477	-0.598715073696674	-0.0211220039153972	-0.745107596333679	-0.459789524845192	-0.435396086785466	2.48688886260737	47.094757936508	high
SP197357	0.934246575	1	0.230502016096097	-0.199553822770743	-0.987263885395848	-0.540486111626682	-0.7317692632511	-0.57203268628437	0.766808367731619	55.1732730158731	high
SP197362	2.032876712	1	-0.116874546865716	-0.125586507196742	-1.48761194882437	-1.07637555982146	-0.442348628206411	-0.480049445804225	-1.09344475129364	42.6206115079366	high
SP197366	1.498630137	1	-0.506744255990679	-0.580089138066637	0.337815417726832	1.40124369933178	0.833516956546108	-0.318794335419819	-0.479811686567712	24.2146007936508	low
SP197372	2.515068493	1	0.128522614246667	-0.444700937159029	-0.817741989142764	0.0129069588313074	1.98928129885733	1.77647020994247	0.0058106857489747	27.4541361111112	low
SP197376	2.476712329	0	-0.640794980517904	-0.0601722212640544	-0.835954146484342	-0.899597672137999	0.366803374696049	-0.286822901314488	0.72301862856751	57.4121515873016	high
SP197382	0.539726027	1	0.450386374592668	1.12125845845873	-0.57278108805619	-0.511458360771855	-0.643228056804561	-0.605365995459963	0.840393991546979	37.5502261904762	low
SP197387	1.569863014	1	-0.00277704249786724	-0.764788882690245	-0.75106254345485	0.295646915685136	0.648471014875444	-0.00602933544066892	0.690905700853887	41.6562599206348	high
SP197392	1.583561644	1	0.116588022630226	-0.222282431155555	-0.255403286847832	-0.0160761911259194	-0.816751444037494	-0.698327278629281	-0.747805025950039	24.6830091269841	low
SP197398	0.353424658	1	2.17393672343631	-0.399243720389404	0.13152836791333	0.155964337884097	0.610882357011293	0.36731592065889	0.122992679102448	46.295132936508	high
SP197401	1.720547945	1	0.507083264568887	-0.619079429985513	-0.21191224610949	-0.192026732158891	-0.0861787175412967	-0.711974365950637	-0.239392177362475	36.2463067460318	low
SP197405	1.049315068	1	0.230328079675962	-0.683758612325335	-0.0567623891808571	0.557751523915917	-0.338348217343125	-0.274597797042535	-0.944950448327156	27.1235162698413	low
SP197409	1.57260274	1	-0.296410443131813	-0.346952026972598	-0.934183910910598	-1.17638935594854	-0.636220285152611	0.870934917322523	2.02992590433301	59.7659420634921	high
SP197430	1.57260274	1	-0.762215367748146	-0.132758734143348	-1.2962343276318	-1.45232395917687	0.0108306307106982	0.941415816292943	3.01030990813187	61.8835071428571	high
SP197443	1.57260274	1	0.508950288528138	-0.370932298231749	-1.1127834825947	-1.21218454966591	-0.00838476604595801	1.25618412934834	2.10174406191778	84.8309396825396	high
SP197448	1.57260274	1	-0.127135199906726	-0.181126563787427	-0.719182747135156	-1.05566587636907	0.283983343770795	0.0171637576537638	0.804091388603446	65.9852345238095	high
SP197454	1.57260274	1	-0.495132005262929	0.203849174562669	-0.782340191091386	-1.24587086427508	-0.102760769490258	2.40355958261679	2.60528535291008	65.2914218253969	high
SP197461	1.57260274	1	-0.441451077067038	0.548553156622542	-1.51517672495796	-1.3492512848227	0.656484670775002	4.50233271659011	0.826278008849284	55.5055174603175	high
SP197470	1.57260274	1	-0.662852990935615	-0.49620785782129	-0.570520190170367	-1.03425001203802	0.272520941879434	-0.390078963939902	0.630455641807927	47.2157083333334	high
SP197476	1.57260274	1	-0.550790063959258	-0.544327341656967	-0.954395656332101	-1.19054939758833	-0.712787793063656	2.29467827182915	0.418536101514812	54.2571742063492	high
SP197505	0.805479452	1	-0.82124843129389	-1.2365167788308	-0.866936400427252	1.52890633522955	-0.934463293664704	1.0515937420592	-0.336104129957021	44.050876984127	high
SP197509	1.378082192	1	-1.12089141503086	-0.981108015639404	-1.28980724253627	1.27813778847216	-0.804132776532602	-0.49500774575628	0.120136236557036	44.0495154761905	high
SP197515	1.621917808	1	-0.497409136194425	1.30215354529764	-0.0670670845700096	-0.518609371353762	2.45606505867815	-0.187624127281121	0.390561962287415	33.9116369047619	low
SP197519	1.010958904	1	-0.555136878715667	-1.00916115815632	-0.393920206566189	0.155050019483292	-0.811120497335761	-0.372245785214053	-0.0655019968485403	42.5151000000001	high
SP197521	1.095890411	0	-0.619498141406656	0.915012231498297	-0.0453783706803818	0.29036914280244	0.388368062569215	-0.831623591858754	-0.58718610818866	27.7193257936508	low
SP197529	1.476712329	0	-0.284100850976549	-0.182666307799509	0.83313383545659	0.451571653695597	0.929527104166757	-0.831623591858754	-0.4042109477025	28.9793321428571	low
SP197535	0.520547945	1	0.359412839620975	0.425025951524141	-0.42667482267085	-0.415588731380126	0.5655039443924	-0.758071947971082	-0.154753952819142	36.2082853174603	low
SP197538	0.449315068	1	0.776285779035203	-0.804236130896579	-0.760515141650854	0.0399128023282565	0.598688099139112	0.0261799545249797	-1.17258381506962	41.9238027777778	high
SP197544	2.942465753	1	0.80255177422261	-0.714623029393348	-0.910575138012407	-0.786066087296572	-0.527324125376542	0.624809916446654	-0.371619684598255	50.0060845238095	high
SP197552	1.249315068	1	-0.643512537614146	-0.85833578179854	2.14732901709878	-0.588476677444548	-0.30727608533558	-0.534283158012713	0.950214369314295	45.1067781746032	high
SP197558	0.178082192	1	1.13140331056652	-0.538545851237404	0.0709499381283666	-0.457677111748892	-0.497201066878369	1.73236812696098	0.206572459377172	37.5308305555556	low
SP197568	0.550684932	1	0.321832998389903	-0.974263605159886	-0.197756071407302	-0.866221333767148	-0.845524412050505	0.308530317058562	0.379889315912277	43.2389857142857	high
SP197578	0.465753425	1	1.08327558183917	0.887435912933507	2.55340445546603	0.827795091919541	0.649867890674449	0.00794662839513215	0.127202709029831	33.3658043650793	low
SP197581	0.465753425	1	1.30435036757814	-0.39798212368273	1.97969309596653	-0.825337177633589	-0.1026170717406	0.23770594392162	-1.01970985969681	34.3965865079365	low
SP197585	1.865753425	1	0.686652671521433	-1.33545774889755	-0.438763241517662	-1.05658391151135	-0.0838828953548927	0.745729996770904	-0.64510539984878	48.5160238095238	high
SP197681	0.526027397	1	-0.820389919422029	1.91766373066974	0.22355486477346	-1.12909605082983	-1.04717914013518	1.9122970690938	-1.37356270547086	37.5431396825397	low
SP197688	0.361643836	1	0.235870108915686	0.699984496752821	1.86671636945083	-0.869670469848234	-0.181009206891493	-0.769831043667605	-0.985778579008907	47.223951984127	high
SP197700	0.591780822	1	0.3162957563911	-0.149666116779253	-0.46747323627884	-0.774031278427439	0.799617654859235	0.345101728939046	1.17318651033538	41.7175809523809	high
SP197712	0.594520548	1	2.05380889125478	1.03344338060832	0.102659315009431	0.790211402208401	-0.345188898588495	-0.130510384186341	-0.77374708787969	40.7907476190476	high
SP197716	0.309589041	1	-0.56639008637433	1.63215545550021	1.71171420936901	-0.16096220698032	0.649924701412686	1.10017816291381	-0.251448943165794	33.4283984126984	low
SP77904	0.57260274	1	-0.981060894964827	-2.25004483102695	-2.05601076635698	-1.48541113506161	-1.42001030360198	-0.791467254233732	-1.67696935106412	49.7612067460318	high
SP78286	0.638356164	1	1.15446185433676	-1.91792105423741	-0.491241067319753	-0.794748395362753	-1.12484944472965	-0.818875634036813	-1.54087933643581	75.1363119047619	high
