# Supplementary material for: Single-cell and multi-omics analysis identifies TRIM9 as a key ubiquitination regulator in pancreatic cancer
Source: Front Immunol. 2025 Sep 19;16:1631708. doi: 10.3389/fimmu.2025.1631708 (PMC12491318; doi:10.3389/fimmu.2025.1631708)
Supplement: Supplementary file 8 [file DataSheet7.csv]

	futime	fustat	TSPAN6	TSC1	RNF167	PBXIP1	LRRC49	KATNAL2	IGF2BP2	riskScore	risk
GSM711904	4.25	1	-0.257232312635829	-0.205602815991093	0.265033815824044	1.07327832407948	-0.441267371931421	-0.368205428123395	0.223816000283133	27.4590603174603	low
GSM711906	0.583333333	1	1.9096377396254	-0.839268701611614	0.423732232063818	-0.494363909041139	-0.850476174360781	-1.54451242844071	1.49153212491189	79.1539718253968	high
GSM711908	0.25	1	-1.04334101245657	-0.512830824123995	-1.17114231727859	0.0154231073906077	-0.385290608956281	1.02469999592175	2.94799879248006	55.2596575396826	high
GSM711910	3.5	1	0.169960806805131	-1.24677266505763	0.683063424966761	1.86579742763173	0.703660671730874	1.46556753248027	-1.54523377922897	23.2367027777778	low
GSM711914	3	1	0.339461101288738	-0.46779490806487	-0.212725981511578	-0.627769990951883	1.22002487305371	-0.132552702120592	-0.226305054916373	30.2127460317461	low
GSM711916	0.166666667	1	-1.55730215222772	-0.948745429435883	-0.271960012623837	0.549414757945661	0.905955917291109	-0.825617844194317	0.147613559100285	36.9344202380952	low
GSM711922	1.583333333	1	-0.253378536822555	0.14950206547881	-0.31789452842807	-0.620359629092108	-0.246072217614133	-0.61573205788257	0.55384801513339	62.5524773809524	high
GSM711924	1.083333333	1	0.515663639259954	1.16447900189737	0.352446704322004	-1.11057912418972	0.113069109950281	0.497097998490528	0.295267983429592	50.6209515873016	high
GSM711926	1.333333333	1	0.535669058217743	1.50350890063063	1.06877604603665	-1.10835296382439	-0.905102116113397	-0.611317768821209	0.179032477730065	41.0523630952381	low
GSM711928	3.416666667	1	-0.899205923224585	1.04440035102346	0.231589772685365	0.383998604126151	0.893493023527701	-0.385259567988352	0.457330514348748	31.9068916666667	low
GSM711930	0.25	1	0.816809411570306	1.51699155099864	-0.92171161775595	0.917039438483512	0.123104194112389	-1.25202571405791	2.05477475098379	93.5020884920635	high
GSM711932	1	1	0.653255009514854	0.193234083118939	-0.0466807956288912	-2.52806332289747	1.62004428581659	-0.923551975118794	0.585049456716047	69.6988976190476	high
GSM711934	2.083333333	1	-1.11433417108065	0.267239773602312	0.214868770975588	0.858675043415675	0.00408034864750502	-0.383632387004751	-0.404592974312198	23.7801365079365	low
GSM711936	3.166666667	0	1.52006554850748	-0.831481769454325	0.180600368925238	0.249205666234318	-0.29024330888322	0.006008170958891	-1.37691218288567	55.7841813492064	high
GSM711938	0.083333333	0	0.579281647866197	1.3826224972616	2.30131179554862	-0.949442780006905	-0.360604183274106	-0.265194039173827	-1.21245456993459	47.8462873015873	low
GSM711940	1.083333333	1	-0.386691902995177	1.1894834874792	-0.0493105861885798	-0.159762012998757	0.401545668147337	1.06476675180755	-0.680693702718244	33.8127198412699	low
GSM711942	1.916666667	1	1.41002694639306	1.58326390291016	-2.17450087306441	-0.950692632365884	0.257347868778407	-0.974385485490823	-0.496545250508038	77.1997817460317	high
GSM711944	0.916666667	1	-2.70176963235421	-0.810246994416321	0.658520950335832	1.06266458854677	0.670966712420238	1.66872327013502	-1.06167844877839	17.8069142857143	low
GSM711946	2.416666667	1	-0.171367171154612	-0.836005086960537	0.109272471072178	1.1989208455565	0.194489990017956	0.0147194260906807	-1.09738570838129	18.7829476190476	low
GSM711948	2.333333333	1	-0.0512646011791045	0.395332430735626	0.43514465345586	-0.376717983191582	0.210505057274879	1.43908639991784	-0.533385866858076	24.3690634920635	low
GSM711950	2.333333333	0	0.206526330129177	-0.334282779857499	-0.0974139619722438	0.0571243145395794	0.938739197066858	0.93753824954843	-0.842025289156528	29.2345063492063	low
GSM711952	1.166666667	1	-0.134332348965899	1.22105995484685	-1.4500101006489	-0.0186488065610606	-1.21280256205021	-2.06849118168202	1.90635729171841	82.133226984127	high
GSM711954	0.583333333	1	0.210656831813948	-0.571253814163514	-0.485789036671428	-0.63130380777581	-0.336578353620096	-0.603990845672731	0.599688025380645	51.8223908730158	high
GSM711956	2.333333333	0	0.411128558022488	0.994104088804685	0.674197588295213	0.0793617740951545	2.53804624163353	-0.0242391476547519	0.200701654325739	28.4657055555556	low
GSM711958	2	0	-0.460462639121888	-0.57791198923287	-0.552872113664577	-0.254266546230186	0.435148094178917	0.708422937294905	-0.0455541393491911	32.0880531746032	low
GSM711960	2	0	-0.443991708874595	-1.30699237781124	0.229520445485973	1.74489533388942	-1.49133585138784	1.65481179931125	-0.445771336804092	29.6383884920635	low
GSM711962	0.666666667	1	0.13242416700174	-0.043717061194338	-1.30368577364215	-0.304663921575826	-0.504015248155305	-0.180608833683485	0.547091453617672	76.1210531746032	high
GSM711964	1.833333333	0	-0.710833347304799	-0.422416998498097	0.411172340038935	-0.0981997088366028	-1.25806428542354	-1.54721551437019	0.305693141689145	62.2432007936508	high
GSM711966	1.75	0	0.582979689863471	-0.723042080988974	-0.58341123845517	0.656293559097313	0.443004852496795	1.0043110547099	0.25827556611516	55.136425	high
GSM711968	1.75	0	-1.1097508333682	-0.565813344229621	-0.0924815766062311	-1.35620433020107	0.178011888828029	-1.53425391526989	-0.145594705427439	78.4962380952381	high
GSM711970	0.75	1	-2.23304570853264	-0.0400755317087186	2.81700980335665	0.680798593478367	-2.76862199260054	-1.69743614124268	0.180543472288734	51.9169841269842	high
GSM711972	1.416666667	0	1.54140477375722	0.074093578560041	-1.3061787652023	0.477062118963823	1.04069284114515	0.684638744161918	0.46627423221969	63.5461214285714	high
GSM711974	0.5	1	-1.21024235146999	1.26904345843492	-1.3961627426139	-0.381145266812414	-0.83669604596064	-0.443888532653002	-0.38941034024424	40.1069003968254	low
GSM711976	1.333333333	0	0.625768662918215	-0.959293206952799	0.492937714892963	-0.200980760120776	0.588954756491327	0.751240429471305	-0.0429360576704491	49.3610829365079	high
GSM711978	0.416666667	1	0.503351815944235	-2.34681357597512	0.842962909593678	-1.32203683118382	-0.137254179762347	1.05953425892109	-0.55950981336207	46.2371940476191	low
GSM711980	0.916666667	0	0.605895536947203	1.12113760382465	0.469476351114225	-1.19042587563843	-0.581902582849991	0.163671503887513	-0.640546600749649	42.6770599206349	low
GSM711982	0.333333333	1	-0.913324343204918	0.425051396543876	-2.13323637686414	0.555190207183979	0.755173127476331	0.762003338360364	1.11393909197989	55.6896035714286	high
GSM711984	0.833333333	1	1.64488849411647	-1.97681495854735	1.08226851234136	-1.54966252221369	-2.25567869407436	0.648698858142631	-2.03130121279121	64.175290079365	high
GSM711986	0.833333333	0	0.254083263801192	0.410125060887907	-0.666868215767528	1.24519680621405	0.725179342748641	-0.303545497335075	0.907871297871435	48.1105126984127	high
GSM711988	1.25	1	0.875493261266795	1.06311020585071	0.14100858021772	0.298964464194882	1.00438085254925	1.44716748432652	0.0790554961053276	48.7271345238095	high
GSM711990	0.416666667	1	-0.54041761459094	-0.885019001567444	0.985628398559557	2.2646716164214	-0.422435968342228	0.26216203370158	-1.50726980618825	24.7331103174603	low
GSM711992	1.083333333	1	0.147856016933833	0.48441252295342	0.163492964480234	-0.000333865778833333	-0.681177170023361	-0.579213229658859	-0.216647558163879	29.6967571428571	low
