# Supplementary material for: Single-cell and multi-omics analysis identifies TRIM9 as a key ubiquitination regulator in pancreatic cancer
Source: Front Immunol. 2025 Sep 19;16:1631708. doi: 10.3389/fimmu.2025.1631708 (PMC12491318; doi:10.3389/fimmu.2025.1631708)
Supplement: Supplementary file 9 [file DataSheet8.csv]

	futime	fustat	TSPAN6	TSC1	RNF167	PBXIP1	LRRC49	KATNAL2	IGF2BP2	riskScore	risk
GSM1383778	1.127777778	1	0.802377007390089	0.143756869240924	-2.86572640643177	-0.561212953485683	-0.216345937000244	-0.00920326503782964	0.829329977410059	78.602048015873	high
GSM1383779	3.030555556	1	-0.522379932147522	-1.91567167554496	0.429675501147868	-1.26459626123266	-0.145709468979304	-1.37563610436382	-0.376957708318364	80.0022003968254	high
GSM1383780	0.516666667	1	1.17174445427419	2.78184453106753	0.151921114104345	0.708569992021134	0.163397566150223	0.579811683447367	1.49564796192626	49.7585047619047	high
GSM1383781	6.652777778	0	0.0629850731661504	1.16036023179055	0.64361956344302	0.146373415199306	-0.75021939075592	0.669608772481521	-0.070708634014544	33.7522384920635	low
GSM1383782	0.419444444	1	-0.398463661155286	0.0387797796228916	0.82498325146141	0.843467015584746	-0.363477228527478	0.600917037125875	0.0799416404752154	33.9793158730158	low
GSM1383783	1.719444444	1	-0.785404367293066	0.459468381092336	-0.856149752008226	-1.06959149755173	0.104516013923859	-0.652783249646786	0.472247701116075	63.0880650793652	high
GSM1383784	1.044444444	1	0.353228975441435	-1.08995440492297	-1.06300118015776	-1.77743233503836	-1.47687487220223	-1.22403143215327	0.974352125033478	104.278660714286	high
GSM1383785	5.305555556	0	-0.502960245165915	1.25457710317106	-0.309355039317788	0.101772531044821	-0.0683108079388564	1.26731401770576	0.968338412958104	33.4509694444445	low
GSM1383786	1.461111111	1	-1.07587425846964	3.39425470772869e-05	-0.0780349215997552	0.832529000946288	-0.273826591213166	0.237571445951815	0.0961080319050336	30.5078194444445	low
GSM1383787	2.361111111	1	-1.2297950858893	0.655545761038703	0.29209202566644	0.916412809309581	-0.704721471354437	0.178683323997678	-0.106652761228578	29.7300107142857	low
GSM1383788	3.769444444	0	0.352165257322547	0.903994433039268	2.03478474747712	0.333170576570182	2.2369418076609	0.264262173589549	-2.57371166266976	27.8714476190476	low
GSM1383789	1.708333333	1	0.249764230869626	1.26100641737397	-1.0201778302903	-0.206957110271112	0.705446980158838	-0.107659059121687	0.858054915649853	40.4691023809524	low
GSM1383790	1.325	1	-1.00337033302079	0.0634274041609905	-0.656899132026656	0.879458505077897	0.0369642570176406	0.548584083477387	0.230359201472453	55.6790202380952	high
GSM1383791	3.144444444	1	-1.25987386357637	0.491781006149049	0.0187599173555397	1.00024155720483	-0.241515250643492	-0.491565329141325	0.383404828577946	34.1919273809524	low
GSM1383792	0.772222222	1	-0.198979583137926	-0.120865345050067	1.07389082917574	-0.382807626207192	-0.708317518294453	0.291264455025834	0.777166613234322	38.6655507936508	low
GSM1383793	4.822222222	0	-0.117780667441838	1.24204030000177	0.921854900173989	-0.771240039135627	-1.45246361502842	0.76892106799752	-0.144942163122069	50.6455559523809	high
GSM1383794	2.630555556	1	3.89679586377067	-0.679517093419123	0.241625372570687	-1.62404833697642	-0.603268263241431	0.823134515538658	-0.0216157014749504	49.7108638888889	high
GSM1383795	2.511111111	1	0.156086135617486	-1.20196828457515	0.633767836215103	0.0628985449541403	-0.906057181482347	-0.284962059914526	0.0617650401478719	35.8966388888889	low
GSM1383796	4.508333333	0	-3.40226879549423	3.22033107597019	2.40075216842511	4.72136632045024	1.70110967103711	3.66238754916235	-2.41464167252276	5.7946876984127	low
GSM1383797	0.652777778	1	1.08842462541152	-0.465978249414649	-0.0459599845640961	0.608291216314457	-0.276923968863048	-1.30365779701715	-0.0418518656948742	69.019159920635	high
GSM1383798	3.15	0	0.285247022537084	-1.04244571714476	0.107116407422619	0.38503023607388	0.0207619369187712	-0.79990891929589	0.488974417983597	44.7621238095238	low
GSM1383799	4.125	0	0.557484521844684	-0.31037744694931	0.195189068861647	-0.383455852825608	2.29755060454749	-0.397994864769757	-2.70692932889115	32.0954984126984	low
GSM1383800	2.422222222	1	-0.37721231563429	0.398533506329713	0.242047881913644	-0.520591312701042	-0.320624064945794	-0.777863592329583	0.262091207297619	40.1288765873016	low
GSM1383801	1.347222222	1	0.380981901380482	1.42593263897255	-0.690264722678576	-0.712090353037324	0.452892230509624	-0.0537646562450976	0.837107896016628	57.5042734126985	high
GSM1383802	0.244444444	1	-1.00428511543526	-0.397065126450031	0.7545011123013	-0.421205114713574	-0.485566688836284	-1.02767949883476	-0.357736506669398	49.5619841269841	high
GSM1383803	2.644444444	1	-0.480849628473236	0.445940844993229	-0.185749836812847	-0.0496206537460479	-0.345584461199453	-0.0406520051174812	0.221719327218002	41.7280488095239	low
GSM1383804	2.194444444	1	-0.127192517778432	0.502002514362857	-0.172523454867395	0.145601376122999	-0.00488432960174726	0.775443011241304	0.194261338875482	33.1346456349207	low
GSM1383805	0.738888889	1	-0.0817817714982737	-0.718754086768269	0.0983660097942319	-1.27345060325663	-0.603925983118819	-0.188027271931568	0.634836042013765	45.3120698412698	high
GSM1383806	0.883333333	1	-0.340670483352158	0.0991642469839909	-0.528434183373364	0.464395800992247	1.11142811449387	-0.416968766818773	0.531788671291269	27.8797841269841	low
GSM1383807	1.791666667	1	-0.372490204533397	0.0549926144151838	-0.42143614637956	-0.632264957740531	0.708597643650797	0.439273453221323	-0.318303959023236	34.7057706349207	low
GSM1383808	2.544444444	1	0.311787048060267	0.244823421726317	1.89564616779013	-0.758115671094281	-1.82626209846012	3.31120047421382	1.67717923004711	52.7520380952381	high
GSM1383809	1.625	1	0.667909099564854	0.596685593242637	-1.04987371208231	-1.23144322183764	-0.934225446487966	0.462031896561928	-0.321056999226778	63.9097154761905	high
GSM1383810	1.161111111	1	0.121635797543915	-1.09647009976199	0.127625113719456	-0.216656559696915	0.595981085825314	-1.27356094206897	0.188751027514667	65.2634611111111	high
GSM1383811	2.522222222	0	0.123565803090801	-0.0479319115257205	-1.01267882481699	-0.158168047349052	0.114760445083976	-0.116912004654318	0.0223928599335102	58.1544896825397	high
GSM1383812	2.788888889	0	-0.434132929530787	-1.7513505879445	-0.341444591793212	-0.799743878736011	0.291733057220703	-0.966516811278225	-0.871718401459339	55.3039884920635	high
GSM1383813	1.494444444	1	0.296319193006945	-0.571755222387054	-0.0798786127494459	0.0871796807265689	0.0603327324052908	-1.19601414695254	0.00314384528239389	58.0785230158731	high
GSM1383814	2.388888889	0	-0.139362378757687	-0.927587808879607	1.21854689262965	0.83106379435941	-1.07693788693648	-0.0602837393712414	-3.76739525261197	37.3333396825397	low
GSM1383815	0.375	1	-1.04797338164553	-0.616803765366269	0.55590925783735	0.68395670652996	0.62003764327804	0.281877519758817	-0.635824919514003	27.0762809523809	low
GSM1383816	1.669444444	1	0.821000321363422	-1.14853126199283	0.901282999499499	-1.32645850180485	-0.732862088882323	-0.870397674972802	-0.521318200081975	61.7916952380952	high
GSM1383817	2.258333333	0	1.70585355763944	-0.604476210486416	-0.196019989626409	-0.820219583339068	0.723800313295544	-0.246723669922984	-0.0224093336584698	52.6201329365079	high
GSM1383818	3.075	0	0.254375562975699	0.677830845317074	-2.88860735599953	-1.52163469638899	0.932557746549246	-0.402578171549424	0.584109270584496	59.0764214285714	high
GSM1383819	2.75	1	-0.207852928047602	-0.339633832448967	0.726373254121178	1.11746233673951	0.608082053032596	-0.202982969484741	-0.88481829787953	19.5398007936508	low
GSM1383820	1.302777778	1	0.918485498709416	0.732353401848463	-1.2331412490429	-0.675297062002031	0.535454528308912	-1.08245532236882	0.507476157907506	87.4446273809523	high
GSM1383821	1.352777778	1	0.265321693627981	-0.539679755083855	1.29221808862466	0.162556475210963	-0.993315917370699	1.27089171776016	-0.375374386096475	33.234607936508	low
GSM1383822	1.369444444	1	2.6233635029857	-0.508849799186448	0.48247428589516	1.47287415352715	2.25385794826483	0.0583468304267836	1.3379503276108	43.7293015873016	low
GSM1383823	0.736111111	1	0.161408665489349	-0.201192315056131	0.150588999751192	-0.0412267364873101	-0.61800855811538	-1.48722674422545	0.443321295896842	61.9397166666667	high
GSM1383824	2.788888889	0	-0.604236994088645	-0.83521830787298	1.4032903341732	0.798672674464805	-3.71285371297062	1.89699252490808	-0.75555054428834	44.843723015873	high
GSM1383825	1.013888889	1	-0.29492124923154	-0.00560234877229176	0.539905083612524	-0.320877824293796	-0.415338405263005	0.192805666997595	0.118798820723384	34.9947130952381	low
GSM1383826	1.825	0	-0.379041266308176	-0.607400071640059	0.0885074941496048	-0.218031438240626	-0.109057898776867	-0.785626577849334	-0.478785873616904	47.0430376984127	high
GSM1383827	0.958333333	0	0.574651717590288	-0.494874764712836	-0.130207257547599	-0.61143091477384	-1.20811116705949	-1.04355297330985	0.686345493894795	72.4400595238095	high
GSM1383828	0.827777778	1	0.362863242964395	0.533185479990908	-0.844522663220659	0.121325001070078	0.197067377731083	0.66677809500708	0.190333036301354	41.9687849206348	low
GSM1383829	2.430555556	0	-1.932354701792	1.76900950608629	0.395652856001973	-0.910983883917001	0.303517732215596	-0.0312283035271651	1.49260219950969	40.5534515873016	low
GSM1383830	1.291666667	1	-0.234825728171388	-1.11515181407644	-1.80684862907843	0.826009228392557	0.0207619369187712	0.12837111466565	0.486960410425438	44.5127408730158	low
GSM1383831	2.472222222	0	-1.15857643654898	-0.0715376619782018	1.36412853635832	-0.0215102738315159	-0.282878640180108	0.661045659186108	0.755707436651859	30.1005007936508	low
GSM1383832	2.019444444	0	0.193424340907892	-1.66338886478776	0.527420735574407	0.497196153385821	0.0861008505126666	-0.803921679788567	0.596809719903548	53.8345162698412	high
GSM1383833	1.472222222	1	0.229511735665402	-0.216754018082992	0.486726618649791	-0.341962469735379	1.1121791352661	0.56672313485882	-1.36524922625318	17.9953043650794	low
GSM1383834	2.136111111	0	-0.123330046962615	0.179156607938036	0.0425589927884138	-0.780837254031897	0.886002568597538	1.60795495187872	-1.22461264520755	27.3989357142857	low
GSM1383835	1.761111111	1	1.03043290957731	-1.39447628453634	-0.469002991294553	0.35303466090652	0.257935361645703	0.017315889855959	-0.60332468286384	51.6743119047619	high
GSM1383836	1.891666667	0	-0.0361499619645005	-0.0672519737901163	-0.872392186810885	0.359259486355044	0.253446937731949	-0.173535230845906	-0.665923089208814	48.4854242063492	high
GSM1383837	1.133333333	1	-0.86256393706628	0.930853353138911	-0.536451048676225	1.99165290468024	-0.0178692294259952	-0.459348596860951	0.846324743591944	40.3593567460317	low
GSM1383838	1.936111111	0	-0.262981640639617	-0.923137775873215	-0.579076907012338	0.359259486355044	-0.374326697977056	-0.0829414180393277	-0.139360749664018	40.0599845238096	low
GSM1383839	0.622222222	1	0.306545510662701	1.33526487854014	-1.54410212937836	0.420928568092694	1.18503105996691	-1.63409628150375	0.797963838709989	85.1553015873017	high
GSM1383840	0.313888889	1	0.674196139800482	0.0889771963296963	-0.785842679048299	0.173152816816624	1.67241750121312	-0.157250935729804	0.633109500168509	48.5725134920635	high
