# Supplementary material for: Single-cell and multi-omics analysis identifies TRIM9 as a key ubiquitination regulator in pancreatic cancer
Source: Front Immunol. 2025 Sep 19;16:1631708. doi: 10.3389/fimmu.2025.1631708 (PMC12491318; doi:10.3389/fimmu.2025.1631708)
Supplement: Supplementary file 10 [file DataSheet9.csv]

	futime	fustat	TSPAN6	TSC1	RNF167	PBXIP1	LRRC49	KATNAL2	IGF2BP2	riskScore	risk
GSM1527105	4.258333333	1	-0.336637413038651	-0.153707319907351	0.332164031215807	1.28257255091822	-0.560681583673926	-0.401653492603433	0.307303337126377	25.0172873015873	low
GSM1527107	0.575	1	1.95508870259481	-0.646544604951217	0.31932963619856	-0.548240061439425	-1.023871334677	-1.91296897696505	1.67198365032114	81.8797539682539	high
GSM1527109	0.225	1	-1.18461762546963	-0.524066824288288	-1.42750152037061	0.100671258954122	-0.536873148413344	1.21566663645521	3.1831011433386	54.7557087301588	high
GSM1527111	3.466666667	1	0.0403755160381984	-1.11064537633768	0.553361704355514	2.02287082724319	0.413032980777411	1.50710358718401	-1.588279575939	23.6595214285714	low
GSM1527115	2.991666667	1	0.336140954611494	-0.292970530500702	-0.257340455446842	-0.72001436771958	0.988283841692552	-0.246252676801	-0.180404136834467	29.9804773809524	low
GSM1527117	0.2	1	-1.68236751704074	-0.797144340542916	-0.438166581916391	0.620273512499659	0.639851845037943	-0.812454772691117	0.225833395173918	35.2448325396826	low
GSM1527123	1.625	1	-0.299441320332804	0.199159701925664	-0.329702553214734	-0.685239999823557	-0.451028675851913	-0.951456261995798	0.678629247696422	70.6435305555555	high
GSM1527125	1.05	1	0.509112680932838	0.956975679621301	0.245573188048428	-1.25271091073123	-0.100509700106558	0.241551260438852	0.405045770320183	47.0765785714286	low
GSM1527127	1.333333333	1	0.509750486317791	1.19112896248607	1.11150859735889	-1.19287383839206	-1.09502927555724	-0.739834920437203	0.254476445277787	47.4464476190476	high
GSM1527129	3.408333333	1	-0.993929888219258	0.833092929996502	0.190373996134641	0.533342938708574	0.636351558323419	-0.505803102235288	0.544474136113647	31.5303896825397	low
GSM1527131	0.233333333	1	0.723576174933552	1.09481262305764	-1.16491900410754	0.948493572323837	-0.161045392722956	-1.38457064652183	2.23981280329787	97.3629892857142	high
GSM1527133	0.966666667	1	0.677087262687594	0.282817299879835	0.0558040649643931	-2.97381876579434	1.39951688440062	-1.27165158463876	0.72291281516945	84.9040531746031	high
GSM1527135	2.058333333	1	-1.11735299988011	0.307997268074994	0.0263794012148047	1.09184610837589	-0.166751314293161	-0.520183829176806	-0.354924153875213	22.8606428571429	low
GSM1527137	3.333333333	0	1.39997197760571	-0.716738441071079	0.239656608118442	0.360731188592825	-0.513893730563681	0.0854169010215627	-1.4153408555154	52.9981027777778	high
GSM1527139	0.1	1	0.473145752726113	0.896230264713897	2.28925804391239	-1.06286546851504	-0.60642965507289	-0.357121193719925	-1.24767448428308	45.8881083333333	low
GSM1527141	1.1	1	-0.456861889457831	0.974022755011578	-0.0938894075556846	-0.102527992563821	0.192671773224932	1.07632839201886	-0.64069081142996	35.7716261904762	low
GSM1527143	1.933333333	1	1.467029204604	1.24610966986393	-2.10811269625563	-1.04617151771647	0.110402137295762	-1.18789500282912	-0.458275606415758	89.661111111111	high
GSM1527145	0.9	1	-2.7585302396322	-0.585620906154799	0.678054112175799	1.32565141897829	0.519253514995264	1.64416191512517	-1.10072252472385	15.7262099206349	low
GSM1527147	2.416666667	1	-0.247494431257168	-0.671921113761254	0.114998262504818	1.45488801851793	-0.0266570682844496	-0.171128529710702	-1.12079546569778	19.0668146825397	low
GSM1527149	2.308333333	1	-0.0218383150787415	0.426457888771644	0.527111047886378	-0.373781355560326	0.0321433123110539	1.34733613681353	-0.50661752182846	27.8496071428572	low
GSM1527151	2.3	0	0.172629006650004	-0.188821276523397	-0.0480092940718431	0.192081775113812	0.754674389442534	0.947414497043428	-0.849705312363041	30.4383642857143	low
GSM1527155	0.566666667	1	0.202444897012508	-0.416125546307931	-0.598730298545124	-0.601824489578588	-0.538362566213477	-0.660200967315615	0.721220875523003	50.6835075396826	high
GSM1527157	2.35	0	0.484540766343995	0.884894348800418	0.669875349712854	0.244147661386505	2.28691821625136	-0.261346164080246	0.317554534485075	30.0723198412699	low
GSM1527159	0.816666667	1	-0.454368723804646	-0.308345513660472	-0.41500548981916	-0.0465368850189134	0.364857971499984	0.772049392313074	0.0883292137538687	31.0254154761905	low
GSM1527161	1.966666667	0	-0.491736980268972	-1.1001132586594	0.153636981468944	2.07426347198815	-1.55702663126041	1.8032704795749	-0.390675358579412	30.7119357142857	low
GSM1527163	0.641666667	1	0.113134953808813	0.0272036629145828	-1.34030894076368	-0.290625007826298	-0.685337953562498	-0.353863727729883	0.679107299218683	84.0915373015873	high
GSM1527165	1.816666667	0	-0.745658716627986	-0.276646328114287	0.442073501303528	0.0417398098623465	-1.34221834352761	-1.80643630494459	0.433530600701155	59.9289130952381	high
GSM1527167	1.766666667	0	0.644859885172972	-0.514318424819823	-0.576949364628385	0.80456560890426	0.295783498494357	1.02804215998369	0.3878153674647	54.0257555555555	high
GSM1527169	1.758333333	0	-1.21383174423803	-0.461148538640467	-0.0471272697193723	-1.47812533675965	-0.120833458849787	-1.82491811180801	-0.120754001071052	77.0658658730158	high
GSM1527171	0.741666667	1	-2.41337313612097	-0.157532811937757	2.83059327537097	0.8412868767504	-2.80384597661749	-1.84291730035695	0.215703009090096	49.7548174603175	high
GSM1527173	1.441666667	0	1.61999874955161	0.219474296184632	-1.34096744601022	0.575559373405928	0.887862124052151	0.584202463730897	0.613098745438277	61.5428845238095	high
GSM1527175	0.533333333	1	-1.32371160531519	0.957932812996221	-1.49264351883993	-0.435636013174988	-0.971610964537374	-0.489961441995416	-0.369408984976612	40.744128968254	low
GSM1527177	1.366666667	0	0.692932699312473	-0.645908748027444	0.533979902875635	-0.12602361002568	0.37984582336937	0.507698204974099	0.0286948996689064	41.9178380952382	low
GSM1527179	0.383333333	1	0.461450255392693	-1.87058919599905	0.825395996365489	-1.45651165111796	-0.30104752512223	0.953971766069983	-0.523809273303433	47.3229742063492	high
GSM1527181	0.883333333	0	0.575612177926116	0.968439376795427	0.316832578953337	-1.3881551826032	-0.753395868608655	-0.00502549693529441	-0.633576553825424	47.1614837301588	high
GSM1527183	0.35	1	-0.971069797303202	0.356656516886462	-2.21527462619259	0.644177143739328	0.518930338501432	0.657512376821257	1.27464826378128	57.5741734126985	high
GSM1527185	0.858333333	1	1.39112918747835	-1.75342949753826	0.970235145506783	-1.59609889423082	-2.37734094245566	0.859442142041583	-2.07393662854271	64.4928103174603	high
GSM1527187	0.808333333	0	0.251283237926067	0.381108142179176	-0.715507203018224	1.47018694578681	0.58367863297286	-0.578857462068752	1.06108041043356	49.786176984127	high
GSM1527189	1.241666667	1	0.911730707539534	0.993430718523989	0.29640128790777	0.44373689843641	0.849135706064077	1.29752662164861	0.176674160560289	47.6376396825396	high
GSM1527191	0.375	1	-0.61814492390315	-0.707700135689388	0.759083171232201	2.64579596299163	-0.613974710555556	0.438809196121267	-1.5308223712354	22.2340059523809	low
GSM1527193	1.075	1	0.0430508545470463	0.387088248224133	0.13834597951825	0.0747871717252245	-0.835169616294799	-0.715617909712937	-0.168041942055467	34.2257115079365	low
GSM1527196	0.791666667	1	-1.09237590163064	0.339189592172712	0.808061363486526	-0.348327413038644	-1.50799060277991	1.41580218046051	0.830189596897196	44.0346535714286	low
GSM1527198	0.525	1	-0.300008257874436	1.27532870926049	0.315800122797153	-0.318157925865691	-0.0553619248905403	-1.60753693065034	1.6709784999265	69.5174519841271	high
GSM1527199	0.075	1	-0.0730913467842055	-0.857910444560586	-1.43287881047121	0.225034896063623	0.46701383160157	0.181801550108745	0.540455795614396	58.774121031746	high
GSM1527200	0.491666667	1	-0.390725135054746	-0.00151459401695852	0.355383312723913	0.993365848486441	-0.466851007305874	0.747145787967347	-0.872232927467147	20.3737571428571	low
GSM1527202	0.816666667	1	-1.04926439345209	3.03484895502794	-0.668655659384483	-0.328140886948071	0.677705340191368	1.08849231778561	0.979643356239684	37.0569773809524	low
GSM1527204	0.441666667	1	1.14241559349229	-0.565979896485977	-0.659464310770272	-0.248160121078284	-0.10489364626461	-0.50815306347765	-0.0918727163634337	45.7233011904761	low
GSM1527205	1.791666667	1	0.901340447487291	1.56650048391949	0.18533873025518	0.244147661386505	1.28264755976342	-0.70320844208495	-0.611079001232645	37.9223238095238	low
GSM1527207	1.183333333	1	-0.0325640932891324	0.740304536726874	0.982600501401447	-1.36232785431698	-0.317599730334385	-1.39327312598835	1.26069346992694	75.0637166666667	high
GSM1527209	2.666666667	1	0.751944691547954	0.264152894526451	-1.10253519109338	-0.523764924122943	0.40696836716808	-0.864572297298031	0.670207865869987	82.3611785714287	high
GSM1527210	1.908333333	1	-0.938957730001276	-1.17664437768712	-0.96618772931839	-0.73369051639807	-0.062649766032215	-0.901779141409449	0.133344210266806	62.7990202380952	high
GSM1527212	3.825	1	-0.711911494400812	0.59751520722935	1.47769656635789	0.475689793260465	0.481289759029355	-0.0621666158004647	-1.4899353401042	25.4115555555556	low
GSM1527213	1.825	1	0.30539738281364	-0.76986573481525	-0.541379629729304	0.11064172295265	0.12397511874575	0.314306969483121	1.03234446214507	33.9752083333333	low
GSM1527215	3.5	0	-0.811029543476731	-0.987960712482287	0.536669963917466	-0.273578368253143	-0.7337865687759	1.10228035609565	-0.825569729014842	34.6583261904762	low
GSM1527216	3.191666667	0	1.26064817889533	-0.540599128036912	-0.452053658245709	-0.286953951159593	1.87268994634805	0.188226424556738	-1.11330057691424	58.0430785714286	high
GSM1527218	1.141666667	1	1.89909597300238	0.358213606773402	-1.32530851687933	-0.29838691273135	-0.0816628694835225	0.780326985346387	0.524655023697877	63.6259599206349	high
GSM1527219	0.908333333	1	-0.945108765243028	-1.77614696326968	-1.48933681885486	0.55513867897212	0.896605623056734	0.00794971711247951	-0.56055658702339	50.6696825396825	high
GSM1527220	1.775	1	0.782192995208063	-0.44007517887608	-1.45363935414005	-1.71655908831339	2.12835261648963	-0.425034579308447	1.69510187873548	83.9637900793651	high
GSM1527223	0.775	1	0.753683942645395	1.50652600830481	0.695888294874312	-0.543825797209617	-0.94404405401102	-0.574713279611358	-0.584536889023368	37.5145646825397	low
GSM1527225	1.658333333	1	0.649584366421556	1.31824911291903	0.370383386069644	0.127960370164151	0.551849357221169	-0.835602250157886	-0.146931981075138	52.1799527777778	high
GSM1527227	5.9	0	1.67288172864112	-3.24419485099234	1.75098683362997	0.334609002448835	-1.282250940228	1.16218631624394	-0.915276725611825	49.3140738095238	high
GSM1527228	5.666666667	0	0.0310214421766095	-0.838189723875079	0.781901533418702	0.704831672932969	0.594648646391504	1.15775348438661	-1.15331242490118	28.3174781746032	low
GSM1527230	5.641666667	0	0.0896702910416141	-0.203527543816923	-0.619395758613362	0.72672521807557	2.41699128650298	1.87547045359503	-1.2562895725834	28.7598599206349	low
GSM1527232	4.141666667	1	-1.2629195214305	0.445175838222672	1.31178181312623	0.597399375528288	0.988733477781406	-0.291123647040326	-0.0484096341900506	27.5402365079365	low
GSM1527234	0.266666667	1	-0.957029675460634	0.271609770356783	1.12847282161321	-0.529559227447335	-1.04263893206945	0.180036577578858	-0.624884615273784	39.1238253968254	low
