# Supplementary material for: Single-cell and multi-omics analysis identifies TRIM9 as a key ubiquitination regulator in pancreatic cancer
Source: Front Immunol. 2025 Sep 19;16:1631708. doi: 10.3389/fimmu.2025.1631708 (PMC12491318; doi:10.3389/fimmu.2025.1631708)
Supplement: Supplementary file 11 [file DataSheet10.csv]

	futime	fustat	TSPAN6	TSC1	RNF167	PBXIP1	LRRC49	KATNAL2	IGF2BP2	riskScore	risk
GSM15271051	4.258333333	1	-0.29768121140928	-0.0884512638940353	0.248855462163655	1.36359610194151	-0.494434320700711	-0.578563827213639	0.411665995622894	24.278348015873	low
GSM15271091	0.225	1	-1.16044156260353	-0.439149232461206	-1.45476528885929	0.0577776797364376	-0.471974615820133	1.051377144467	3.25877946955545	55.0195170634921	high
GSM15271371	3.333333333	0	1.46720931641977	-0.620933730815423	0.15918045168746	0.34442455569076	-0.450406048878159	-0.0886655941486801	-1.29110876142134	53.9714214285714	high
GSM15271391	0.1	1	0.524728883255865	0.904825218927247	2.14648042574782	-1.22934297604084	-0.537096780472915	-0.535000456891408	-1.12645737415499	46.7905170634921	high
GSM15271411	1.1	1	-0.420403518329073	0.978282362175751	-0.164901807858848	-0.168110955703252	0.209003371136504	0.911842238861711	-0.52552542956804	36.2716956349207	low
GSM15271451	0.9	1	-2.75817677329071	-0.496872711353103	0.583158337375723	1.41046427966188	0.515108543164416	1.48172096650833	-0.980952868343193	14.4041035714286	low
GSM15271471	2.416666667	1	-0.207004798825805	-0.578308023975443	0.038118651872916	1.55361594057587	0.00505251654710004	-0.347342706019803	-1.00095664797558	19.0534170634921	low
GSM15271491	2.308333333	1	0.022126751053393	0.459184270062285	0.437441355675645	-0.468296123784348	0.0594403260626816	1.18340869403494	-0.393080778171509	28.4635376984127	low
GSM15271511	2.3	0	0.218999108718096	-0.121626759244748	-0.120134832725362	0.15764819667073	0.73444678964743	0.781851173199295	-0.732776275231674	29.8598623015873	low
GSM15271551	0.566666667	1	0.248740963598035	-0.33645299886914	-0.65385845397559	-0.719968778849777	-0.473344687159618	-0.840350729627943	0.82059029647124	60.7948476190476	high
GSM15271571	2.35	0	0.536543949015381	0.894307216482166	0.575028626836554	0.215297503432169	2.16229964558231	-0.438653602060036	0.42161400251977	30.5135301587302	low
GSM15271591	0.816666667	1	-0.417793787111641	-0.23462579318583	-0.474976252957586	-0.105063381413969	0.37053975123242	0.602903668448964	0.195337983990244	30.2740992063492	low
GSM15271611	1.966666667	0	-0.456650958493492	-0.983708422565126	0.0759201095863952	2.23991999930038	-1.42165317084653	1.64091917685918	-0.278265862743796	30.483980952381	low
GSM15271631	0.641666667	1	0.158661151515407	0.0824984067070093	-1.37027468746513	-0.375981229960525	-0.610953327385292	-0.531774327404676	0.778376151780021	85.3196178571429	high
GSM15271651	1.816666667	0	-0.714103081351491	-0.20429948391945	0.354809535013144	-0.0076028787022967	-1.22277607612953	-1.99819939646436	0.53620481728843	59.6813484126984	high
GSM15271671	1.766666667	0	0.69842199154997	-0.430070394033546	-0.632473547700091	0.83512358194216	0.305649007956152	0.862932335351218	0.490811580357402	56.1269551587301	high
GSM15271691	1.758333333	0	-1.19014593196528	-0.37925878801867	-0.119242939377172	-1.68946260384468	-0.0828407543477001	-2.01649900646294	-0.0110507349642898	76.960126984127	high
GSM15271711	0.741666667	1	-2.40885134109222	-0.0922195422636402	2.67248680365294	0.875216194426383	-2.58265304368897	-2.03465698644329	0.321028099190658	50.2990333333334	high
GSM15271751	0.533333333	1	-1.30251537231768	0.962898401225248	-1.51794597801324	-0.536563255831727	-0.877853635912599	-0.66796170636475	-0.257113839553093	42.2438817460318	low
GSM15271771	1.366666667	0	0.74686964797423	-0.553666636746729	0.444215816862906	-0.194459348998421	0.384400424597128	0.336343834420238	0.13638484172423	43.7083992063493	low
GSM15271791	0.383333333	1	0.512838054512393	-1.7101567231533	0.726308558939618	-1.66541638266968	-0.2507149566814	0.788350979393161	-0.410220339335202	43.723348015873	low
GSM15271811	0.883333333	0	0.628240654048316	0.972940418478686	0.233562928468795	-1.5902483831338	-0.67459396929947	-0.179717509584145	-0.518599368499375	48.6194496031746	high
GSM15271831	0.35	1	-0.944086766813318	0.393945156857186	-2.21676182565069	0.658417621154733	0.514784837189906	0.487526797382131	1.36836042334161	58.3859980158731	high
GSM15271851	0.858333333	1	1.45781576233915	-1.59982380406899	0.865594802114147	-1.82155942219093	-2.18488607638756	0.692224662733037	-1.9410151963748	63.4220841269841	high
GSM15271891	1.241666667	1	0.968954448397823	0.9968988379442	0.21407608551487	0.436511440498	0.821882896841389	1.13385639722747	0.282377634260423	47.1382087301587	high
GSM15271911	0.375	1	-0.58429442759772	-0.612285296579889	0.662518096855921	2.87300860227519	-0.544144484233746	0.2672648046705	-1.40469744103285	24.0208591269841	low
GSM15271931	1.075	1	0.0872602147598085	0.422100764425429	0.0608829127259502	0.0289946225952331	-0.750238707768408	-0.89650500857101	-0.057970412547718	41.4612615079365	low
GSM15271961	0.791666667	1	-1.06715515482011	0.377472482524864	0.70959292414664	-0.440515998195838	-1.37636414943904	1.25276491396322	0.928100663262243	44.5525202380953	low
GSM15271981	0.525	1	-0.260251657509108	1.26407821804242	0.23266210725926	-0.406991483284025	-0.0222443210315325	-1.79698866449093	1.76078435097214	71.267811904762	high
GSM15271991	0.075	1	-0.0299876226083861	-0.755009867269172	-1.4599907661035	0.194112179174762	0.466156059843646	0.00911981701073546	0.641490298793599	60.2313809523809	high
GSM15272001	0.491666667	1	-0.352987661733127	0.0550930175569864	0.271012628445347	1.04415546970285	-0.406766792130239	0.578079972824822	-0.755015251975427	20.8145115079365	low
GSM15272021	0.816666667	1	-1.02317223479888	2.92879719625227	-0.721315588712959	-0.418232738628828	0.662391448786204	0.923792777471542	1.0759161798886	44.5810674603174	low
GSM15272041	0.441666667	1	1.20505777669623	-0.478408670402698	-0.712568962954974	-0.328670386086325	-0.0683161051317676	-0.686394853237662	0.0171638720556149	47.3482551587301	high
GSM15272051	1.791666667	1	0.958350798434061	1.53962731577259	0.106885503869343	0.215297503432169	1.22603075252631	-0.883786632933765	-0.496467286172384	43.1791920634921	low
GSM15272071	1.183333333	1	0.0111709484046155	0.757359477059074	0.877251017883903	-1.56120188314235	-0.266297802621025	-1.58110607427164	1.35438223550625	75.5351460317461	high
GSM15272091	2.666666667	1	0.807084589321431	0.30652042617584	-1.14032422677757	-0.634157277336893	0.409753606565653	-1.04844265720148	0.7696546711733	100.790591666667	high
GSM15272121	3.825	1	-0.679768458545104	0.621596843623331	1.35949569784279	0.472100361370806	0.479375000311519	-0.237565278888073	-1.36453825436169	28.0802408730159	low
GSM15272131	1.825	1	0.353467581959029	-0.670791124758519	-0.598519998225557	0.068180334351317	0.144934197409579	0.142009239831974	1.12823112077891	43.0950261904762	low
GSM15272151	3.5	0	-0.781352628958264	-0.87803971002119	0.446884354618407	-0.356991776322323	-0.656335106645124	0.937777730128978	-0.709027414851161	36.7078718253969	low
GSM15272161	3.191666667	0	1.32586832218808	-0.454644530607242	-0.511583609216406	-0.372008532320166	1.77557180921866	0.0156985313576181	-0.993606494927372	62.4038503968254	high
GSM15272181	1.141666667	1	1.97252518895354	0.395317817449088	-1.35576825196154	-0.384885906419132	-0.0467541637506748	0.611485435910846	0.625740219810831	63.168551984127	high
GSM15272191	0.908333333	1	-0.917418724425363	-1.62130515774128	-1.51478730067	0.55976982824858	0.866375431180016	-0.166812991637224	-0.446394804242399	51.0910007936508	high
GSM15272201	1.775	1	0.83842406642754	-0.359265168281319	-1.48051949047618	-1.95518092245216	2.01396090950857	-0.602265610764786	1.78458026813394	85.2660162698413	high
GSM15272231	0.775	1	0.80900215836487	1.48309342624504	0.600602485654312	-0.65606257601154	-0.852163970102148	-0.753636739322331	-0.46999581337799	45.644628968254	low
GSM15272251	1.658333333	1	0.703256567467026	1.30400156939485	0.285445409092855	0.0869818346109784	0.545195215128631	-1.01924057072799	-0.0369955784717571	59.3559813492064	high
GSM15272271	5.9	0	1.74314919125851	-3.00674561578537	1.62353898264184	0.315932672226143	-1.16719235287479	0.997469724598884	-0.79778347574266	49.2920476190476	high
GSM15272281	5.666666667	0	0.0750621103601458	-0.736390402582721	0.684339575551108	0.724890466031035	0.585095289267479	0.992758503206692	-1.03308742490522	27.6092285714286	low
GSM15272301	5.641666667	0	0.134742223116766	-0.13543257149079	-0.674061311409245	0.749100504494969	2.28351712144078	1.71506754961864	-1.1350548223814	30.0795535714286	low
GSM15272321	4.141666667	1	-1.24032874550993	0.477103580707032	1.19842547299071	0.606437727778708	0.952034468294608	-0.468416138748532	0.0601827748491127	28.2706083333333	low
