# Supplementary material for: Single-cell and multi-omics analysis identifies TRIM9 as a key ubiquitination regulator in pancreatic cancer
Source: Front Immunol. 2025 Sep 19;16:1631708. doi: 10.3389/fimmu.2025.1631708 (PMC12491318; doi:10.3389/fimmu.2025.1631708)
Supplement: Supplementary file 12 [file DataSheet11.csv]

	futime	fustat	TSPAN6	TSC1	RNF167	PBXIP1	LRRC49	KATNAL2	IGF2BP2	riskScore	risk
GSM2100851	1.076712329	1	1.10993065472503	-0.0602664730208347	0.788108008807461	-0.146962313487686	0.80959783768306	0.335788696962509	-0.455255628699137	41.5445115079366	high
GSM2100852	1.230136986	1	2.07064264534602	-0.221865116739531	0.398483403855108	0.519850379821927	-0.566591354304618	-0.94509015694344	-0.246138915818146	43.6310357142857	high
GSM2100853	1.909589041	1	-0.986547138256993	-0.631087552823196	-1.04285130496154	-0.673438700781202	0.572387993180655	-0.0346234138875709	0.633999971835994	47.4873400793651	high
GSM2100854	2.010958904	1	-0.501502201560605	-0.143477714935686	-0.474717838449456	-0.49306780439855	0.434713259900828	-0.747877946664916	-0.0813640555723939	35.5690123015873	low
GSM2100855	1.487671233	1	-0.349372103262705	-0.614606099110593	0.676194558448806	-0.336373278662786	-0.436730592373105	1.57553535368523	-0.33750188710888	31.9482626984127	low
GSM2100856	1.567123288	1	1.72470296976449	-0.105690967399474	0.582242526048948	-0.214547589697892	0.310061812201525	0.19127016631872	-0.388273978192734	34.7055126984127	low
GSM2100857	1.016438356	1	2.22329373713124	0.282226174860582	-0.154175610261705	-0.524923284905271	0.23192209871838	-0.598245683398347	-0.742071056167557	37.8161011904762	low
GSM2100858	3.369863014	1	0.955195588990524	-0.626665699388107	1.67650737400024	-0.168916766269345	-0.968545761400654	-0.156908324432315	-0.0800244225622659	38.8668472222223	high
GSM2100859	4.284931507	1	0.327398436768024	-0.327989599181661	-0.547945157819934	0.112186325229155	0.0505263352753642	-0.0733099128599081	-0.572741443687369	23.5335130952381	low
GSM2100860	0.082191781	1	-0.262887184367323	0.592157901992709	-0.972249115908117	-0.517174654511745	-0.258218556451492	-0.612030527859754	0.423677589245887	43.6508079365079	high
GSM2100861	1.923287671	1	0.460251776035026	0.131481171391648	0.247883822508276	1.64985897887792	0.160294028025497	0.0496420062878075	-0.842409568626149	20.1803107142857	low
GSM2100862	1.701369863	1	0.268526172700686	0.026562648977271	-0.578341403596359	-0.62565548002112	1.09890082450756	0.726211065901729	0.229430802777318	52.2594972222222	high
GSM2100863	0.575342466	1	0.0611707647466981	-0.285780998210359	-0.199769978926342	0.277490440291061	-0.0127296232586105	-0.724532645560919	1.33998656817349	35.1066718253968	low
GSM2100864	0.517808219	1	0.868710670095143	0.361417550016262	0.129062134473162	0.830226075029307	-0.445939915747905	-1.25035776090332	2.2951449043948	66.9362674603175	high
GSM2100865	7.961643836	1	-1.01832774098361	0.177307652446204	-1.34943889304284	-0.324319853606188	-0.243148754565456	1.35319915269478	1.13904161665428	50.3195777777778	high
GSM2100866	1.75890411	1	0.815569334388342	0.510956593457443	-0.299248601467368	-0.260608892592746	-0.0638925308963841	-0.453949488955548	0.463866579549729	36.3128896825397	low
GSM2100867	0.608219178	1	-0.536929758698472	-0.000370458309178502	-0.0394988648324662	-0.201202726242373	-0.245660388213129	0.966334162971409	-0.493435169487787	32.0627916666667	low
GSM2100868	8.665753425	0	-1.3732806038958	-1.45154235837011	-1.95308070121193	-1.35824543578245	-0.74863828202666	-1.05848161944857	-0.644277846428208	69.6663436507936	high
GSM2100869	0.183561644	1	-0.916734010955902	-0.736408061913491	-1.52794775460257	-1.13362125026343	0.332387444625281	-0.0828703695024972	1.66551738963461	80.577278968254	high
GSM2100870	1.161643836	1	1.90757168381437	-0.076345940057521	2.66438536173404	0.654159973309726	0.378899178841439	0.492980391062753	0.487979973732035	44.5043416666667	high
GSM2100871	8.682191781	0	-1.32092075841998	-0.458233282178819	-1.26198060405886	-0.974774327196134	-0.645475255535222	0.377810238949703	0.725095016524703	49.0235734126985	high
GSM2100872	1.621917808	1	-1.37593767068114	-0.100063153936633	-1.20422773708365	-1.10477912602086	-0.891057212196535	2.45376334759748	-1.35187200237785	36.767178968254	low
GSM2100873	2.030136986	1	-0.454091794214342	-0.660432580165149	1.00088172924243	3.14233128856445	-0.334125706692261	-0.294089760443419	-0.870675825139851	30.4408198412699	low
GSM2100874	0.701369863	1	-1.2715305758219	-1.64087808272709	-1.59274702400777	-1.49453523481526	-0.285846526575889	-1.1996651070775	-0.965923732159957	81.8837488095237	high
GSM2100875	4.230136986	1	-0.855777772939277	1.28357498457022	-0.076803348285351	-0.342830470657391	-0.565102978809701	0.507432244127132	-0.52411276541972	29.6870297619048	low
GSM2100876	2.216438356	1	1.33864679565921	-1.20110465927372	0.880678393672027	-0.674299659713816	-0.393567703020511	-0.495304022339771	0.0700144745720775	53.7159226190476	high
GSM2100877	8.205479452	0	-0.333221305155736	-0.260455837627578	0.0765595281320644	0.189672629164424	6.20774971081034	0.403823574465585	-1.48162885573886	28.9280087301587	low
GSM2100878	1.526027397	1	-1.49587037146257	-0.576417364898463	-1.58915474041601	-1.15342330571356	-0.887801390801404	-0.260516994093862	-1.09881532676466	38.3628726190477	high
GSM2100879	0.764383562	1	0.79837654930673	-0.833286850809525	0.390193518643356	0.107881530566085	-0.0917995714260788	-1.06915375709611	0.0311651172783637	62.7272607142857	high
GSM2100880	1.183561644	1	0.165890455698335	1.11554455403685	0.917982877124912	-0.184414027056398	0.350992138311744	1.89569948311147	1.09617336033018	33.5817944444444	low
GSM2100881	2.671232877	1	1.5027597441655	-1.05035965580479	1.34767526060073	1.14318464703453	0.309131577517202	-1.09783512702387	-0.88018721951176	56.4581682539683	high
GSM2100882	1.61369863	1	0.28988690568087	0.107361970836619	0.203671101378931	0.670518193029393	0.407736454055457	2.2647775767556	-1.11154184036088	26.5118726190476	low
GSM2100883	0.545205479	1	-0.127949871151034	-0.494412083011363	0.631981837319461	0.289974344813965	0.0142471825867612	-0.534212857513099	-0.544877077076705	24.2221166666667	low
GSM2100884	0.098630137	1	1.57882479331445	-0.570387564759706	2.31897347791103	0.633927438393294	-0.12156708132442	-0.565562261852751	-0.617083296322608	44.0288944444445	high
GSM2100885	0.802739726	1	-0.849525851091419	-0.173224728953556	-0.986341920768096	-0.710459934883608	-0.0136598579429336	-0.464176954201109	0.339280709607819	63.8417496031747	high
GSM2100886	0.797260274	1	-0.902667186798219	1.47612660233453	-1.01480385999511	-1.03418049354651	-0.176357904231054	0.429836909981467	0.382148965931917	51.6926198412699	high
GSM2100887	0.643835616	1	-0.600490964151705	-0.684551780720178	0.0945209460908607	0.328717496781599	-0.0852879286358166	-1.31683628499946	0.680887127190476	61.9276003968254	high
GSM2100888	0.668493151	1	0.353448111134103	-0.00117443166101308	0.430261297166824	-0.378990745827183	0.07285196769912	-0.115109118646112	2.12769077812879	44.6152801587302	high
GSM2100889	1.536986301	1	0.373766857139644	-0.698219327701361	0.137352019684914	0.0962585849757949	0.149131211813619	-0.385025266648511	0.83092602432482	22.0757738095238	low
GSM2100890	1.515068493	1	-0.010205343016358	1.34467695930962	1.50241978455344	1.0312599857947	0.120293936599601	3.17635600081642	0.0686748415619495	34.019371031746	low
GSM2100891	1.306849315	1	-0.642691436624752	3.66333610599978	0.734223754931072	-0.825397952387589	-0.529754060805421	1.10195924557558	-0.633962672250222	32.8444797619048	low
GSM2100892	4.257534247	1	-0.495250279712746	3.76383277497907	-0.105817946526484	1.05924115110465	-0.458498083986267	0.528776519422215	0.194600344513988	27.8711968253968	low
GSM2100893	3.983561644	0	-0.996967008003425	0.568842674789514	-0.423596879643651	-0.289020537369011	-0.56668437777305	-0.0488529307509592	-0.357596382260801	31.8128428571429	low
GSM2100894	3.945205479	0	-1.31836789033211	-0.385473693837814	-1.38176944536868	-1.20112043058038	-0.623428693516763	-0.597578674795375	-1.24684477438381	39.1673468253969	high
GSM2100895	1.671232877	1	0.315936580046949	-0.511295523399884	0.462039190478541	0.0510582410135553	-0.853103637076151	-1.20878089131811	-0.0800244225622659	71.1942571428571	high
GSM2100896	1.723287671	1	-0.111278079556744	0.197406986242062	0.213342634125975	-0.658802398926762	0.190991772608161	-0.775892307989712	-0.681787570711794	31.2627714285715	low
GSM2100897	1.77260274	1	-0.735428277367993	-0.417230641235269	0.424734707025656	3.72778336274203	-0.0155203273115799	-0.557558158617095	-1.15320442697586	19.8336138888889	low
GSM2100898	4.123287671	0	-0.462948683498808	-0.379845880374974	0.445459420055037	0.116060640425919	-0.23245105569574	0.0269637137867823	-0.649100525264669	25.3581369047619	low
GSM2100899	3.049315068	1	1.30061427108473	-0.0453929660119	0.0641247003144362	0.942581215735446	-0.390218858156948	-0.619367622492439	-0.156383504139566	38.1599400793651	low
GSM2100900	0.852054795	1	-0.465032657448095	0.529447980549633	0.098665888696737	0.164704820118615	0.406806219371133	0.197717916147443	0.575056119390359	28.9396726190476	low
GSM2100901	0.44109589	1	-0.0393809783063661	0.292275841758511	-0.762100525790199	0.267158933099692	-0.45821901358097	-0.712081818305454	3.4887579164189	74.9934936507936	high
