# Supplementary material for: Single-cell and multi-omics analysis identifies TRIM9 as a key ubiquitination regulator in pancreatic cancer
Source: Front Immunol. 2025 Sep 19;16:1631708. doi: 10.3389/fimmu.2025.1631708 (PMC12491318; doi:10.3389/fimmu.2025.1631708)
Supplement: Supplementary file 13 [file DataSheet12.csv]

	futime	fustat	TSPAN6	TSC1	RNF167	PBXIP1	LRRC49	KATNAL2	IGF2BP2	riskScore	risk
GSM2287304	0.8525	1	0.59131424627403	-1.30445293687601	-0.104127656139466	-0.450633040435733	-0.140980981325377	0.972794199824722	-0.187572329689611	51.0177876984127	high
GSM2287305	11.97333333	0	-1.5317881748455	1.85824310279839	-3.79977720862853	-1.49378323116437	0.736867227187146	2.82891348675233	-1.04081460653961	42.1306353174603	low
GSM2287306	0.57	1	-1.05402463151282	-0.00717085934680287	0.00180451672258425	-1.0974289611385	1.65481632464902	-0.558984665431899	1.21743544152545	48.3874242063492	high
GSM2287307	1.9275	1	-0.62802441005104	1.61633600934483	1.11235733608797	0.406303416093462	-0.181220262138647	1.50675363431444	-0.798728971275896	38.9065857142857	low
GSM2287308	3.8025	0	-0.600543337440114	1.91687311747368	0.570359236506591	2.6947691462491	0.4352533219466	-0.785778720802593	0.190114115787501	23.1912234126984	low
GSM2287309	2.335833333	0	-1.04782491115923	0.404251801210833	0.450638436879023	0.506542264598875	1.23775733069046	-0.850420124726533	-0.374974726793371	36.2642305555555	low
GSM2287310	0.750833333	1	-1.18933757334483	-0.420657969315556	0.187419497608273	0.732261887649417	0.506887594907564	-0.0281679421540784	0.241005379287138	22.5988543650794	low
GSM2287311	0.920833333	0	-0.742601943539886	-0.213262698969739	0.4309681899163	-0.374910815785743	2.34828175400148	0.0500111929704835	0.770445039395042	27.3196630952381	low
GSM2287312	2.735833333	0	-0.75898158473715	-0.8035200451566	1.13894997128371	-0.349223746729698	0.936217732890563	-0.340528739336913	-1.19432011869016	53.0337571428572	high
GSM2287313	0.8975	0	-0.33722812333265	1.01275107017501	0.196350506378695	2.52450569794243	0.278945709424845	-0.812647815570786	-0.0357136904696704	42.7120607142857	low
GSM2287314	2.006666667	1	-0.784023865605827	-0.542258268973958	-0.174418510060114	0.104682045617065	-0.551677093404319	-0.0332253322719981	0.0148067228010313	32.1210857142858	low
GSM2287315	2.031666667	1	-1.22989038592349	-0.451267415535274	-1.42063507743573	-0.948815045672065	-0.99847497987207	-1.11067912202111	0.882983051552069	81.66816984127	high
GSM2287316	1.016666667	1	0.565685447049913	-1.23711515999174	-0.615500378298283	0.811332591085027	1.00762898140882	-0.101938698746178	0.573177192394555	58.8176646825396	high
GSM2287317	2.944166667	1	-0.218623257403162	-1.77256759529338	-0.0877305705821981	-0.457891928974067	-0.846658539845242	-0.947970092699711	-0.745272173384411	46.974017063492	high
GSM2287319	7.053333333	1	-1.55866587637289	0.242498017751863	-3.30541422229219	-0.374828069816907	2.50038973785294	2.06518923184578	-2.41655099951478	30.3235305555556	low
GSM2287320	7.844166667	0	-0.227571095636338	-0.273575319119159	-1.64813355089773	-0.285803452367767	2.64002686959478	0.846503474321556	0.0561776426198362	44.6978559523809	high
GSM2287321	10.85	1	0.566824365363219	-0.768512778797281	-0.249060749123188	1.02961035349474	-0.200708546425248	0.878075992059698	-2.28236158665942	38.5873194444445	low
GSM2287322	1.008333333	1	-0.0344362384297006	1.20783090550328	0.193558473758974	0.0713947656349791	2.32734375248258	-0.106955783019827	-0.667365563205622	20.7828698412698	low
GSM2287323	2.858333333	0	2.74289106226224	-1.91542881375613	-0.0183898852842792	-0.750139367774802	0.24334150749139	-0.119797345389251	-1.43927837613316	49.6888595238096	high
GSM2287324	1.611666667	0	-0.0767595218854056	-1.68767211627562	0.326974920320976	1.60078133759967	-0.318442044636745	0.815518180566077	-1.5991288232435	29.6406638888889	low
GSM2287325	2.2425	1	0.762687066206965	0.305440260905312	0.0387216665919168	-0.775142810591055	-0.254153974341117	4.50472897699264	-1.61998599187697	42.7830507936508	high
GSM2287326	1.151666667	1	-1.48123777510454	0.0592482733494192	-1.41955910412805	-0.249497008039198	0.0521185413197882	0.730069849917128	-0.192796969957573	39.421823015873	low
GSM2287327	2.236666667	1	0.814724276764841	-0.572704676134055	0.923484627246391	1.37775023269451	0.0152577799219785	-0.875191960442655	-0.126033098071618	40.2377634920635	low
GSM2287328	1.6775	1	-0.915928846969719	-0.144833437013613	-0.0386044328309402	1.18758808934454	-0.364921859366346	-0.0379049348629529	-0.621272711206965	22.9912964285714	low
GSM2287329	8.875833333	0	1.33974432794061	0.0522623068230681	-0.017366868829778	0.00346873236147609	-0.386062986368684	-0.638942786847868	-0.59452554190715	40.5651880952382	low
GSM2287330	1.016666667	1	-0.203170112748229	-3.12593524261947	0.0395970944224835	0.591366889806878	-0.0410646523632756	-0.275767453977837	-0.425902468029372	46.298321031746	high
GSM2287331	0.093333333	1	1.01726540793887	0.0592482733494192	0.834903405117883	-1.18078134242384	-0.136318917035073	0.956676138074991	1.47124526064522	60.6549650793651	high
GSM2287332	1.2525	1	-0.32358459875831	-1.18999258260974	-0.736463585510293	-1.17485339849433	0.00322076961992768	0.087747034777169	-0.469616641267395	51.3699615079365	high
GSM2287333	0.1125	1	-0.511118196231831	-1.37418609777326	-0.200238617018739	-0.885279853703981	-0.579679462530342	0.289854030246189	0.332306983389894	51.5055269841269	high
GSM2287334	0.098333333	1	-0.185579465469078	-0.584511834619049	0.963236167093688	0.174943654867265	1.0712143952354	0.126210319118928	-0.643801245192111	27.354775	low
GSM2287335	1.7575	1	0.844559176657024	-0.202199224845124	0.241926761163382	0.70979179061822	-0.427144114245143	-0.66352642446609	-0.195195630119728	50.9871301587302	high
GSM2287336	0.816666667	1	0.98020907866427	-0.178353358575733	0.704673934747719	-0.21828692643249	-1.33459134629911	-1.10362375732226	-0.704504092537632	55.3056575396825	high
GSM2287337	0.929166667	1	-0.705854838937027	0.74673139693749	-0.53595421276713	0.601361135379589	-1.16487833083864	-1.24318847289523	1.40967812910293	78.8169904761905	high
GSM2287338	0.720833333	1	-1.14529345220764	0.763828799528662	0.58922572544796	0.519917408840422	0.702445098566065	-0.844066283674814	0.842060176982402	49.8749670634921	high
GSM2287339	1.0775	0	-0.181001066281348	1.21139111396932	0.54978997688925	0.337541364509639	-0.261496216179883	2.13499369798319	0.212512963689975	30.6749035714286	low
GSM2287340	1.828333333	1	-0.0927022215377896	-1.49044425287146	-0.213405348073038	1.78021820850968	-0.792405737916593	-2.99995344912334	-0.502560488287284	59.9572884920635	high
GSM2287341	2.5325	0	-1.10184933963123	0.411737920512379	-0.230351064462685	-0.345538382659049	-1.19272838685303	-0.145426803557583	-1.17550921127618	41.1213218253969	low
GSM2287342	3.311666667	0	-0.269581860327837	-1.10975582382113	0.420133223173616	0.253566103634164	-1.3017449628681	0.0523158590424831	0.575420859636787	34.5523226190476	low
GSM2287343	0.57	1	-0.493831167060157	0.914055897481709	1.13918512625115	-1.2216973904743	0.259331050699327	-0.364618530042247	-0.809553523157213	54.6281908730159	high
GSM2287344	0.663333333	0	-0.197829926360968	-0.831183031582411	-0.59706757497667	-2.07970884400322	-0.74743884952177	0.714175812220561	1.66237911705571	58.9115718253968	high
GSM2287345	4.944166667	0	-0.914672247438911	1.50872789574128	0.915780205352855	0.284895201210463	-0.480839854729315	-0.457710899909459	0.104295328935855	36.5599734126984	low
GSM2287346	4.560833333	0	1.51352479439623	-1.34822068613467	0.190739964066715	1.45151321457847	1.26002650547664	0.558824405248853	-1.21590910549328	41.2493551587302	low
GSM2287347	0.846666667	1	2.38208534098401	-0.640135457565636	-0.0917100120274208	0.138389389202277	-0.116355490388335	-0.373214213465494	-0.249140480133536	37.4879210317461	low
GSM2287348	0.630833333	1	1.74499191078472	-0.643317779735	1.31112003447305	-0.535396751734866	2.45874825878471	-0.0519171034132968	-0.25838906441404	46.5425583333334	high
GSM2287349	7.691666667	1	-1.18765771832668	-0.774361337270031	-0.315422044760739	-0.173516188035339	0.398192042791874	0.0507416352550276	0.522730679460384	48.9854087301587	high
GSM2287350	3.116666667	1	1.16128105183623	0.385305603011329	-1.92924060564817	-1.48484228307644	0.145355610997416	0.126210319118928	-0.292702093123368	68.995636904762	high
GSM2287351	3.6925	1	-0.419992718112393	0.937319727466223	0.521061172456156	-1.17698198962724	-0.70131797467039	-0.0634466503593595	1.98815183828957	55.0192698412699	high
GSM2287352	1.0025	1	-0.465826598029086	1.30151180602259	0.140159052406862	-0.286982118516093	0.770467290994867	-0.454957840365241	0.926581468397301	29.0488305555556	low
GSM2287353	0.7675	1	1.95628512237583	0.447330808272884	0.635694441998598	0.0933566471504801	-1.62301359829045	-0.676571038955995	-0.282685496748547	42.6225662698413	low
GSM2287354	1.603333333	1	-1.18625266754555	1.23572741321335	-0.121036845705511	0.791344768976423	-1.19456784796099	0.616218200661301	-1.41553525674724	23.4397329365079	low
GSM2287355	3.544166667	1	-0.734529588249401	1.8110451320267	2.2641566790459	0.0547367523977491	-0.574779854413743	-0.56726259249872	-0.614272120093643	25.85175	low
GSM2287356	1.373333333	1	-0.734264687526765	1.0660858851496	-0.723105196955987	-1.99612885134272	1.06547227991785	-0.806964260643507	1.89504200989646	69.8814996031746	high
GSM2287357	0.869166667	1	-0.320795167862281	0.0146543820552591	0.574613092213573	1.19636703584725	-0.623770661771967	-0.0474024771754594	1.1474381082043	29.5597650793651	low
GSM2287358	1.22	1	-0.119388839745641	0.83231658192956	-0.279923206970749	-1.8225271333736	0.445579072811756	-0.752166222123374	1.20401838961496	49.2932678571429	high
GSM2287359	1.08	1	-0.179833277465632	0.335245779823577	0.702762778651411	0.641028729167498	-0.53885786362066	-0.329005320168546	-1.301677962639	24.0009448412699	low
GSM2287360	1.2225	0	-0.186290585939738	-0.01185947719033	1.00359298576388	1.52363023018689	-0.000113863399472301	0.228245484866689	-0.19766729335036	22.1792765873016	low
GSM2287361	3.55	1	-0.720899244764269	0.240142011918212	-1.02475154892931	-0.486915276361293	-1.67312624594926	-0.661326124677649	1.12174264988149	52.4435210317461	high
GSM2287362	0.833333333	1	0.231419903163885	0.415674839603013	0.564353130468086	-0.565535456083506	-0.291292161368669	1.2449715602765	1.27967700133815	63.3694527777779	high
GSM2287363	1.825833333	0	0.532983263831298	1.29345837367837	0.290250822622039	-0.350945004894046	1.58392703356443	-0.275767453977837	1.61079068509337	40.1203547619048	low
GSM2287364	1.009166667	1	0.67595231603144	0.251290062661806	-1.61453501243983	1.29355545200239	-0.67541637908521	-0.53973349035289	0.582371268962981	56.3930484126983	high
GSM2287365	1.365	1	0.689125828354626	0.0592482733494192	-1.22303035085267	-0.0105868097016303	-0.807439208345542	-0.543784658587192	0.889730302820821	49.077225	high
GSM2287366	1.411666667	1	-0.912634001767151	0.589347754059507	-1.65800211126307	-1.82131715819565	-0.220638287810287	-0.796736394457621	-0.80965695401322	55.6899392857143	high
GSM2287367	1.683333333	1	0.904659877243632	-0.258334726528832	0.698493088696386	-0.738110221470507	0.950226483507643	0.115471189711567	0.754584488599054	55.3627194444444	high
GSM2287368	3.4025	0	-0.893173234954095	-0.110449690391757	0.958392108544455	1.49769918044447	-0.993692507912894	-0.961049424684825	-0.431813417877517	32.1428408730159	low
GSM2287369	0.323333333	1	-0.373954748402168	0.686527420508147	-1.53898390595412	-0.137103732929302	0.174066920666324	0.380370539585702	0.539541278471379	61.3896968253968	high
GSM2287370	1.499166667	1	1.11810119343422	-0.0178176602491053	0.115362159593879	0.0459316566540828	-0.291292161368669	-0.0634466503593595	-0.41911675234234	35.912226984127	low
GSM2287371	12.2	0	-0.572870176292317	1.23260662927494	0.978741752259736	-1.64135451586511	-0.082582189654955	-0.288959628512274	0.739555500802212	45.5736317460318	high
GSM2287372	0.789166667	1	0.322644069556494	-1.41651024475488	1.0336449099293	0.522077804468907	-0.36313974271158	0.0731325382424569	1.11889984027058	55.4704956349206	high
GSM2287373	1.65	1	-1.10673496721403	-0.738393594669636	0.160729674197414	0.476720084093961	-0.148380356081478	-0.189678213040516	-0.288267387200211	35.4562861111111	low
GSM2287374	1.628333333	1	-0.34565306686028	1.12259082811339	-0.171031031720734	-0.0213080111156651	-0.0667315780920851	-0.106986191664375	-0.282685496748547	26.2267888888889	low
GSM2287375	1.151666667	1	2.15208981793226	0.174001017945162	-0.915815862671375	0.0917961093027213	0.599948006614115	-0.202865417595297	-0.74757530182247	47.6053924603175	high
GSM2287376	2.0725	1	1.5444443733399	0.147902844220634	0.978974096221622	1.08147477882929	-1.33978258941959	1.5503509207967	-1.21387741209932	31.8607980158731	low
GSM2287377	3.363333333	1	0.406885911430535	-0.432893417619943	0.222440737972107	-0.0437207445513056	0.238042676504424	-0.591902866834137	0.294025970931921	28.0691547619048	low
GSM2287378	0.981666667	1	2.07217414120554	1.02010719910589	0.31405764028259	-1.45537268497513	-1.2105154195371	-0.170209102215652	2.28508293742455	63.2480948412699	high
GSM2287379	1.071666667	0	-0.189192716800258	-0.920669701455495	1.46893186584676	0.69393467756998	0.802739985533575	-1.35438954746859	1.40969878918461	60.778426984127	high
GSM2287380	0.869166667	0	-0.244719796520949	-0.0430815921043439	0.897720136493014	0.0627675484776428	-0.329052435233815	0.706527177991324	0.762470307802522	32.2751146825397	low
GSM2287381	1.710833333	1	0.643381908309928	-1.38962249444709	0.14695275453884	-0.440497542886698	-1.64713564118134	0.686016377850269	-0.935480024485527	42.2753047619048	low
GSM2287382	0.68	1	-0.197544069452643	0.344078556302798	-0.282958795077396	0.216874189955339	-1.38064253832134	0.154630330410621	0.301371800471558	31.5669035714286	low
GSM2287383	1.9625	1	1.55783263878317	0.712254307420839	-0.841238929387601	-0.274404475630268	-0.252868952362441	0.264517231846085	-0.109757522901066	50.3039484126984	high
