# Supplementary material for: Single-cell and multi-omics analysis identifies TRIM9 as a key ubiquitination regulator in pancreatic cancer
Source: Front Immunol. 2025 Sep 19;16:1631708. doi: 10.3389/fimmu.2025.1631708 (PMC12491318; doi:10.3389/fimmu.2025.1631708)
Supplement: Supplementary file 14 [file DataSheet13.csv]

	futime	fustat	TSPAN6	TSC1	RNF167	PBXIP1	LRRC49	KATNAL2	IGF2BP2	riskScore	risk
TCGA-2J-AAB1-01A	0.180821918	1	-0.456830241068538	-0.774688209727935	1.60973968337559	0.0238616814225998	-0.106236381708743	-0.391180613646964	0.472402440274516	66.2098857142857	high
TCGA-2J-AAB4-01A	1.997260274	0	0.231890644453026	-0.171556461746622	0.808895109213855	0.163595972805825	0.359499132575593	-0.378883926890733	0.480305864372607	20.2101996031746	low
TCGA-2J-AAB6-01A	0.802739726	1	-0.48413697298926	-0.913014789692801	0.0492711719734914	-0.390783250878159	-0.653531081373279	-0.687799237164307	1.08738286669666	65.7881067460318	high
TCGA-2J-AAB8-01A	0.219178082	0	-0.323248886714631	0.880879934438461	-0.77430121507309	-0.04817054378298	0.082479240622786	-0.555234507643206	0.627048892004718	29.332996031746	low
TCGA-2J-AAB9-01A	1.717808219	1	0.549318635258299	-0.233455154203939	0.121894654629188	0.0551681445666843	-0.311147851554716	-0.345538405435563	0.196177661631695	25.8362333333334	low
TCGA-2J-AABA-01A	1.663013699	1	0.973167165435268	0.363043438178372	0.889640078326421	-0.293354180066883	0.690014259465854	-0.0055125263617054	-0.471334457806312	39.9215603174604	low
TCGA-2J-AABE-01A	1.852054795	0	0.398488993065132	0.625848007842361	-0.424601915155048	0.844696725705838	-0.217068604314061	-0.938329317381935	-0.609171865322453	25.4948761904762	low
TCGA-2J-AABF-01A	1.893150685	1	0.134483477563105	0.629961832839595	0.276682191272102	0.120718194633102	0.0489591229389958	0.0756049439725601	0.244051099385225	21.4571940476191	low
TCGA-2J-AABH-01A	3.526027397	0	-0.623901153308327	0.0850557706266101	-0.0931565450188638	0.981559414104297	-0.954544061452782	-0.807127694944858	0.457325029651131	27.4136884920635	low
TCGA-2J-AABI-01A	2.654794521	0	0.00176641093229861	1.40643643563544	-0.510079025982224	0.0436190166007868	2.10777484322511	-0.805596540218913	1.51511634914861	45.3344146825397	high
TCGA-2J-AABK-01A	1.326027397	0	0.364854948477356	0.029227377499017	0.884703127805816	-0.0243826007187624	0.267655087038842	0.274674456277973	-0.264866542439798	28.0241575396825	low
TCGA-2J-AABO-01A	1.205479452	0	-0.427681177404827	-0.960528708222469	-0.27602455665379	-0.233345726385322	0.675949248098879	-0.227660085256758	0.648894582908428	32.0346150793651	low
TCGA-2J-AABP-01A	1.268493151	0	0.547857102374369	-0.835855029427902	2.90209108500602	-1.51002590738863	-0.901845308675867	3.29420730079741	-0.598669983944544	31.3973373015873	low
TCGA-2J-AABR-01A	1.2	0	0.737095084640525	-0.274199978083069	0.119720021417232	-0.281525120568353	0.0618437270453347	-0.344378671665095	-0.0911641606057473	32.2661126984127	low
TCGA-2J-AABT-01A	0.873972603	0	-1.34869163696091	1.07633310742924	0.194488919053143	1.54400588441052	-0.189211460333029	0.20874106304476	-0.356727021108276	16.2238408730159	low
TCGA-2J-AABU-01A	0.75890411	1	0.475508368247062	0.772639897158773	-0.610934708418063	-0.168008362238345	-0.425459951253493	-0.600745641106158	0.247144449434852	72.6059587301587	high
TCGA-2J-AABV-01A	1.78630137	1	-1.08216975134589	-3.870583477751	-1.38512381971742	-2.45666411499124	-1.57760179454468	-0.87595564635013	-1.70454292397451	46.4005876984127	high
TCGA-2L-AAQA-01A	0.391780822	1	-0.66343556525087	0.0549249633250564	-1.04595330537727	-0.725815041723537	-0.300538346821933	-1.133965392196	0.36782309335919	98.2024777777777	high
TCGA-2L-AAQE-01A	1.873972603	1	0.449416591168948	-0.0342832194574013	0.465345045203303	0.662764006401662	0.108714721736448	-0.640548675349193	0.489247425922745	27.7039765873016	low
TCGA-2L-AAQI-01A	0.282191781	1	0.802087178585134	-1.34541508984868	-0.131135110323996	0.0146882492784192	-0.0816021627943634	-0.735496764698689	0.181256203469061	66.5083202380951	high
TCGA-2L-AAQJ-01A	1.079452055	1	0.583510149011268	0.12941144823965	-0.152829918622541	0.362064808678684	-1.19294128745938	-0.852110008169143	0.506840140260029	62.9918630952381	high
TCGA-2L-AAQL-01A	0.8	1	-0.233692800350683	-1.18639244722764	0.476268339118516	1.13233731166723	-0.0995756301641395	-0.257645856552211	-0.338176542240209	51.4244182539682	high
TCGA-2L-AAQM-01A	3.789041096	0	-2.78411732448407	2.39154667304948	1.59455379483257	2.50550082058634	3.89521604754469	5.27252892417747	-3.05943208406693	3.12501349206349	low
TCGA-3A-A9I5-01A	4.915068493	0	1.208627908646	-0.498185371109261	1.65330042893141	1.80993915170372	-0.973015750298559	0.173047885189618	-0.851531423773734	26.1056718253968	low
TCGA-3A-A9I7-01A	3.624657534	0	-0.133029988474095	0.349219290712324	0.20024830730702	0.279544142245547	-0.361396805609363	-0.444060139112446	0.644556853931668	25.4270928571429	low
TCGA-3A-A9I9-01A	1.736986301	1	0.0119094964823544	-0.15540196574747	-0.33070565371365	-0.379511163695205	-0.605420367190064	-0.605632583010416	-0.262789212844645	28.1894936507937	low
TCGA-3A-A9IB-01A	0.61369863	1	0.69860448792009	-1.29966404553378	-1.38524369110881	-0.63506280304777	-0.540561389391141	-0.599651710057366	1.39801397036696	97.7168936507936	high
TCGA-3A-A9IC-01A	2.021917808	1	-0.337760065789096	-0.0430520613791776	-0.484623864602451	-0.282190801236984	-0.597721369397212	-0.639120823487225	0.661474723564346	30.9151642857143	low
TCGA-3A-A9IH-01A	2.797260274	0	0.216970137235426	-0.747559418909515	-0.29321188411771	-0.274524269958074	0.178632155213021	-0.14643074857261	-0.103556388720446	14.6978166666667	low
TCGA-3A-A9IJ-01A	5.079452055	0	-2.55009745609512	0.805779894469479	2.23847445755479	-0.551858903368928	3.38769277373416	0.758591724055512	-3.02674583514902	12.9432253968254	low
TCGA-3A-A9IL-01A	7.509589041	0	-1.37307683504153	1.3761772266191	2.97041843751106	3.85355786581063	3.65468818831925	3.45301147467945	-2.88291185660685	2.05447341269841	low
TCGA-3A-A9IN-01A	5.709589041	0	-2.4029143251701	1.88777314839364	2.31820345734034	1.96568004000394	0.8562692408716	5.18211372741959	-2.50732958316915	2.9913373015873	low
TCGA-3A-A9IO-01A	5.320547945	0	-2.70298765264756	0.347438786347113	2.63524137015779	2.06882811255998	2.08243512392982	0.817041578276924	-2.70399009235223	5.15220198412698	low
TCGA-3A-A9IR-01A	4.224657534	0	-4.48286601269104	1.87503601163314	2.35135963088427	-2.20730591458227	4.28639941934632	2.17886229576794	-1.56708855419898	11.3331091269841	low
TCGA-3A-A9IS-01A	2.734246575	0	-4.74110720061522	2.0489835052053	2.11031089865364	3.41571295448691	2.0019299212784	0.24990812447272	-3.09257843670703	3.0818503968254	low
TCGA-3A-A9IU-01A	1.254794521	1	1.44534503107549	0.767113535940552	-0.777427580799557	0.174966814945529	-0.632022318371525	-0.620440266475845	0.509210951298799	53.3301277777778	high
TCGA-3A-A9IV-01A	3.021917808	0	-3.61797495936335	2.16634245247645	2.34540088580411	3.80459152736292	3.33523854043516	2.8924571903001	-2.41278213616051	1.92883452380952	low
TCGA-3A-A9IX-01A	2.84109589	0	1.11414932508814	0.584917394040295	-0.0535540188475807	0.305278552093585	0.465104379965259	0.528609151050893	-0.197720758069881	33.0537305555556	low
TCGA-3A-A9IZ-01A	0.843835616	1	0.433199077483746	0.408026965086604	-1.15631361489685	-1.11601323237369	-0.700512602406977	-1.09454708763382	1.2569400952163	89.8296226190476	high
TCGA-3A-A9J0-01A	2.035616438	0	-1.4912799211711	-0.156131520678416	0.15506129915925	-0.753533981325994	0.212942952567047	-0.370577324886128	-0.780842199944621	16.5613285714286	low
TCGA-3E-AAAY-01A	6.260273973	0	0.378473776355653	-0.420166339785678	0.561764635141293	-0.145548826134254	0.226158317645132	0.87650737551915	-0.34377995406311	25.0293753968254	low
TCGA-3E-AAAZ-01A	5.978082192	1	-1.14761793987475	0.625449717247669	0.808888525033888	0.715451857476447	-0.538818184961892	-0.602553942629066	-0.297974569035465	16.7878658730159	low
TCGA-F2-6879-01A	0.915068493	1	-0.714726907626197	0.559178858969823	-0.223228047983026	-0.527663940685141	-0.484667668136091	-0.793791552626834	1.03538518246285	67.9880246031746	high
TCGA-F2-6880-01A	0.808219178	0	-0.571773804826855	-2.32932440565834	-1.93608050455182	-2.65069243776779	-1.80546688552661	-0.725415505160268	-2.13935057127523	49.0708996031746	high
TCGA-F2-7273-01A	1.621917808	1	0.0498903778668405	0.0944408961832241	-0.0883334988210316	-1.3342470989065	0.174433076885866	-0.255622358246876	-0.483818971388703	33.8360353174603	low
TCGA-F2-7276-01A	0.591780822	1	0.830002874749974	0.290135255147959	0.2959860588771	-0.108447359119781	0.693723030533289	0.477515217501834	-0.380132858509055	53.3758361111111	high
TCGA-F2-A44G-01A	0.638356164	1	-0.498031101734148	-1.13422825011475	-1.97610643878308	-1.25954359571427	-0.530392515625426	-0.953573597339634	0.821712145124514	92.4270424603174	high
TCGA-F2-A44H-01A	1.605479452	0	0.223833357266566	-1.3812384347857	0.0334751917220523	-0.549681400166018	-0.411238259965338	0.374137360131739	-0.348003751193724	34.3196678571429	low
TCGA-F2-A7TX-01A	0.260273973	1	1.51585820084086	-0.882641631636173	-0.417292402910377	-1.36939083363971	-0.165236252120437	-0.686610487477815	0.701789443663528	78.6107873015872	high
TCGA-F2-A8YN-01A	1.416438356	0	1.26686534440745	-0.0736783466166726	-0.546342929982862	-0.387882668170767	-0.997834513770605	-0.63821270802133	0.200097670970104	53.9122218253968	high
TCGA-FB-A4P5-01A	0.490410959	1	-0.203137103894831	-0.110709689863493	0.869222051015894	-0.863362474949481	0.0339360506665236	0.52889551264114	-0.629680026228317	42.2937289682539	high
TCGA-FB-A4P6-01A	2.101369863	0	0.177013090372602	1.97493266896589	0.706326131578893	0.151471219364413	0.349147959150098	0.321727575467355	0.59378804970876	13.7945531746032	low
TCGA-FB-A545-01A	2.005479452	1	-0.30676315117802	1.36906056656459	-1.27539633549213	-1.51746274702314	-0.613092724259685	-0.349353133429127	1.0499015426137	43.6997896825397	high
TCGA-FB-A5VM-01A	1.364383562	1	0.583230112946153	-0.790474629026436	-0.0434338306572602	-0.649312493102895	-0.51129304171966	0.276823395006021	0.936586148684862	50.311973015873	high
TCGA-FB-A78T-01A	1.02739726	1	-0.535230814777451	2.08197675183119	-0.791806954575153	-0.641620448937394	-0.966413337562184	-0.349565607815633	0.579618167126277	63.2791908730159	high
TCGA-FB-A7DR-01A	0.967123288	1	-0.696645229767264	0.0859893617620081	-0.460867247469858	1.19542847904377	-0.323632480175215	0.126377562435382	0.673056856502437	39.1171646825397	low
TCGA-FB-AAPP-01A	1.328767123	1	0.289571896950089	-0.515629153643931	1.68838404775468	-1.52556252102809	-1.3592677282771	1.03098815379092	0.24323823827081	52.0108150793651	high
TCGA-FB-AAPQ-01A	3.095890411	1	-1.05390075393309	1.2590152095074	-0.533599642813777	1.22820946356124	-0.300751840415913	-1.10157168927644	0.83345892857313	39.7656611111111	low
TCGA-FB-AAPS-01A	0.624657534	0	-0.24610501862021	-0.0158710754573359	-0.952310350726597	-0.113667516520963	0.203694965719782	0.240290071985184	0.0580217122038987	28.8684575396826	low
TCGA-FB-AAPU-01A	1.043835616	1	-0.00679206921687503	-0.226096953166624	0.62398803974921	-0.806092562064373	-1.55771935225634	-1.27331470108334	1.02919232964892	88.4679468253967	high
TCGA-FB-AAPY-01A	2.901369863	1	-0.2038678941194	-0.500002822800914	-0.129019719801639	0.195911252561649	-0.437407637080198	0.0460294446346363	-0.114788292793581	30.2510361111111	low
TCGA-FB-AAPZ-01A	1.961643836	0	0.623099982622714	1.2036230782521	-0.0760938292573105	-0.809617765101143	-0.410394064212419	-0.346409647944038	1.44374422336347	37.413398015873	low
TCGA-FB-AAQ0-01A	1.295890411	1	-0.527400626859306	-0.157215882020368	-1.1014594131266	-0.572121223799161	-0.192872410002253	-0.528963393891738	1.73538140625118	62.5650107142858	high
TCGA-FB-AAQ1-01A	0.336986301	1	0.380949297795547	-0.704096491743868	-0.403117442292769	-0.166882931993177	-1.07282247083635	1.56526282296217	1.25635332456857	78.3495091269841	high
TCGA-FB-AAQ2-01A	0.419178082	1	0.641930710825775	0.276737928079058	-1.13616062695774	-0.904044808698897	-0.95838633101703	-1.11334674774373	0.455005314402327	105.419753968254	high
TCGA-FB-AAQ3-01A	0.084931507	1	0.905242609133834	-1.78529614537943	-0.904402677797952	-0.970564886709623	0.231980891538779	-1.04063164572124	-0.506966093282726	110.303066666667	high
TCGA-FB-AAQ6-01A	0.668493151	1	0.0968993605459683	-1.75699760038685	-0.469754335206991	-0.128922934677155	-0.358792622595957	-1.20911278956306	0.218405199021382	95.2594285714285	high
TCGA-H6-8124-01A	1.073972603	0	1.80879495923432	-0.85065969374515	0.102454589553899	-0.236561237440864	0.836192478573349	-0.242399174683174	0.745172715966573	41.9999218253969	high
TCGA-H6-A45N-01A	1.087671233	1	0.626158507543914	0.694419170928801	1.37762599440604	0.488420462877772	0.529569489161577	0.129118932422752	-0.347778750084237	44.1837369047619	high
TCGA-H8-A6C1-01A	1.838356164	0	-0.29417042622226	-0.466662770666045	-0.800081544367278	0.153569867524544	-0.0873152249885386	0.409747115505273	1.04049217725625	23.5301404761905	low
TCGA-HV-A5A3-01A	0.350684932	1	0.566471853367027	0.912544274367134	-0.840264508553594	0.591804405819211	-0.639018352391245	-0.868739663720291	1.61253980001149	71.1726611111111	high
TCGA-HV-A5A4-01A	0.635616438	0	-0.107690084489213	1.10613182595249	1.01561179208332	-0.0802097113726532	-0.231247309612589	-0.292732660345627	0.427387273068673	22.6018218253969	low
TCGA-HV-A5A5-01A	0.791780822	0	0.65962866866577	0.365886316808243	0.589685676430003	0.0479573182222766	0.040373764630367	0.311838592894557	-0.283666132192752	24.5475845238096	low
TCGA-HV-A5A6-01A	5.578082192	1	1.65176052743088	0.729534355352749	-0.520249959139322	-0.061859419800459	-0.471255719125655	0.687842839749735	0.890544056947656	30.4483722222223	low
TCGA-HV-A7OL-01A	0.690410959	0	-1.18325363669177	-1.5659446917273	-0.0741049241665385	-0.810493569394726	-0.906542037742271	-0.393991566695662	0.193189358391382	43.8532821428572	high
TCGA-HV-A7OP-01A	2.679452055	0	-0.417993966654958	-0.774429698735106	1.65048763042132	1.49561589197618	-2.09187660192157	-0.728464212970763	0.621770673790473	22.2019829365079	low
TCGA-HV-AA8V-01A	2.520547945	0	0.173774547538691	0.841729323294879	-0.348029780829095	0.0425124596321311	0.138913310067577	-0.244070612058712	-0.107936278026863	13.762228968254	low
TCGA-HV-AA8X-01A	1.457534247	1	-0.241892128731244	-0.126881543155048	-0.132693114926263	0.825902111633516	-0.562760255564572	-0.286610657009571	-0.796272263961813	35.3063142857143	low
TCGA-HZ-7289-01A	1.810958904	1	0.6431676047108	-2.15292284736837	-0.291022268537049	-1.73751341104207	-1.55853706265325	-0.816464971922893	-0.0910213413597598	52.7902873015873	high
TCGA-HZ-7918-01A	2.654794521	0	1.15704323819003	0.353446055468472	0.957986548841553	0.0372384957663641	-0.335388468210308	0.0730066686285436	0.0224001729782539	33.9828603174603	low
TCGA-HZ-7919-01A	1.624657534	1	-0.141335728427166	-0.0969651318617783	-0.644515141038426	-0.531540006100677	1.16731567156885	-0.823158526775374	0.729704128412998	52.2267392857143	high
TCGA-HZ-7920-01A	0.646575342	1	0.383816387513796	0.564617970160753	0.467114900648339	0.270880675490886	1.7515069770482	0.31876882733475	-1.01524905900546	42.6358293650794	high
TCGA-HZ-7922-01A	0.010958904	0	1.10525503948687	-0.420810622176669	-1.04609831161442	-0.50139428299553	0.0766572945395645	-0.0116084360497634	0.451426525984818	50.3889972222222	high
TCGA-HZ-7923-01A	0.860273973	0	-0.0844355310988934	2.20567257780794	0.120314730132232	0.670340042254309	0.785232405551551	1.21664352196605	-0.592850652490451	19.4428214285714	low
TCGA-HZ-7924-01A	2.301369863	0	0.719820179966612	0.870723090048076	0.819260872884552	-0.568165032511566	-0.444927464753122	0.00836954938251462	0.897636602204269	36.876353968254	low
TCGA-HZ-7925-01A	1.682191781	1	-0.517060421243782	-0.551669825612742	-1.09482555071787	-0.693433976346484	0.348091563473169	-0.500018859776675	-0.940106886453801	46.9999722222223	high
TCGA-HZ-7926-01A	1.419178082	1	0.983004172148418	-1.24072917530123	0.428233123208595	-0.245941304018374	0.450679579321231	-0.510090439302257	1.36017251445827	63.3322984126983	high
TCGA-HZ-8001-01A	1.934246575	0	0.408799622961991	-0.3143491293786	0.459855782512785	0.00505694370755929	0.418728708675754	0.853313813190665	-0.742382941940099	22.3681305555556	low
TCGA-HZ-8002-01A	1.002739726	1	0.987811410641028	1.1098253204665	0.352956502186159	0.051071675394351	0.599494294654516	0.401770326597464	0.128633209293797	47.7104952380953	high
TCGA-HZ-8003-01A	1.632876712	1	-0.856822562251397	-0.592929972716154	-1.80496500346127	-1.98222667024613	-0.675317926344664	0.0295229447612692	-0.588164620195259	42.5998634920636	high
TCGA-HZ-8005-01A	0.328767123	1	-0.484889159356796	-0.000795862119753265	-1.59397952996696	-0.575276581122363	-0.227160812280323	-1.19590323520932	1.67054638276095	113.590885714286	high
TCGA-HZ-8315-01A	0.819178082	1	1.10587490600483	0.598269661390346	-0.508273967818363	-0.0725374295482638	0.618577508904399	-0.393336410055877	0.758421652610842	58.1290345238096	high
TCGA-HZ-8317-01A	1.035616438	1	0.485144028151898	-0.956207147300412	-0.761303157962183	-1.29642374927142	-0.347307205000701	0.436603702899144	-0.173225302948077	59.7512638888889	high
TCGA-HZ-8519-01A	1.243835616	0	0.153352986172782	1.23007419530954	0.124319464284773	0.369652433324992	2.11150571448785	0.326817866562675	-0.764972028265315	21.7075464285714	low
TCGA-HZ-8636-01A	1.493150685	1	0.571173644712735	0.461429670733052	-0.785222436190904	0.281887217822876	0.211896205511969	-0.777961764566024	0.480621770607105	45.4084515873016	high
TCGA-HZ-8637-01A	1.416438356	1	1.7196639811815	0.239622623771271	1.68745776610666	0.302850800421905	-0.4495541866155	1.71236472973014	-1.12897113403316	40.7983202380952	low
TCGA-HZ-8638-01A	0.41369863	1	0.883234625048039	1.45524875944045	1.00353894662899	-0.188250963318985	-0.242524833175546	0.960922149764405	0.506992932849559	64.7346162698412	high
TCGA-HZ-A49G-01A	1.808219178	0	0.635769251480349	0.644893957071285	0.165976719928044	-0.0375568510661444	0.0208909109951758	0.355379848913617	0.0778251735048518	23.3376031746032	low
TCGA-HZ-A49H-01A	1.345205479	0	0.338624725478838	-1.11937171049544	0.367077196818599	0.0256241960981172	0.203498442031865	0.776723931945075	-0.527153371787212	30.4133853174603	low
TCGA-HZ-A49I-01A	0.843835616	1	-0.604710668110378	-0.446354905790856	0.209874893509653	0.453337750305569	-0.130922851572674	-0.345961117708633	-0.0931404110889281	56.4976765873016	high
TCGA-HZ-A4BH-01A	0.531506849	0	0.710929184565635	-0.487928320335389	-0.87470134242665	0.438468206820609	0.22650056945013	-0.229358588072256	0.416994634153555	50.4245825396825	high
TCGA-HZ-A4BK-01A	1.8	0	0.010382261283748	0.398880059272945	0.351956000456531	0.42866543559801	-0.507132903492719	0.422907587472795	0.913704514800841	24.5374345238095	low
TCGA-HZ-A77O-01A	0.438356164	1	-0.13304234722743	-1.85980658018886	-0.801130230549251	-1.49305303998601	-0.602894676333715	-0.767858822350211	-0.0706620242548884	89.2506095238095	high
TCGA-HZ-A77P-01A	0.904109589	0	-0.560966994356159	0.222942300980089	-0.00174525163626941	1.58111626958554	0.387102171872054	0.139447347604078	-0.863843165514345	16.8572257936508	low
TCGA-HZ-A77Q-01A	0.090410959	0	-0.194410249467973	-0.789658199614754	-0.904265196337917	-0.229654319858647	0.306741815866508	-0.195703640475062	-0.454468864713352	28.8704440476191	low
TCGA-HZ-A8P1-01A	0.019178082	0	-0.56038616903337	0.606544515826575	1.26975255155801	-1.05732221077747	-1.21629005818486	-0.794454542185518	0.0131963620760177	69.7581916666667	high
TCGA-HZ-A9TJ-01A	1.652054795	0	0.230183060025429	-0.105512662437508	-0.852613926891881	-0.103800622589057	0.175029940696992	-0.921391975954512	0.948876275561692	32.737580952381	low
TCGA-IB-7644-01A	1.079452055	1	-0.39594681343998	-0.923252605441489	-0.922003905328023	0.418450453100095	-0.17204425691755	-1.10029057455464	0.512828114083238	81.9795884920635	high
TCGA-IB-7645-01A	4.115068493	1	0.0205621459034551	-0.15240131355456	-0.581122190981315	-0.00666210737440318	-0.0115426412328767	1.6909120844564	-0.477698811370206	17.9045904761905	low
TCGA-IB-7646-01A	0.397260274	1	1.61312328061165	-2.27553659462208	-0.959809933267073	0.580746793002858	0.459747428966851	0.873107054768059	1.23097760369906	89.5764071428571	high
TCGA-IB-7649-01A	1.279452055	1	1.12187901920179	-1.00632349197536	0.558769880851977	0.387344600417804	0.341417352053522	0.0516974522670196	0.19497265398565	53.225746031746	high
TCGA-IB-7651-01A	1.652054795	1	-0.0720278413652606	0.0917723591742333	0.0502028533458296	0.377310947545576	0.269485198821465	-0.48831308111648	0.146616509135905	31.9964178571428	low
TCGA-IB-7652-01A	3.057534247	0	-0.325166594551615	-0.198553435723754	-0.225383971274657	0.130305929160044	0.239204887329117	-0.282401064440965	-1.64926934304818	15.3151952380952	low
TCGA-IB-7654-01A	1.304109589	1	-1.00356347779199	-0.395577208960348	-1.18237807668903	-0.886780957504136	0.244871960824203	-0.422203183583634	-1.67319289194306	55.9293674603174	high
TCGA-IB-7885-01A	3.443835616	0	-0.111536477885288	-0.283542259058723	-0.308942112150144	-0.240078112160717	-0.610991017881833	-0.685270817121211	-0.45562530824817	18.2568146825397	low
TCGA-IB-7886-01A	0.336986301	1	1.37449655283244	-0.638315266958682	-0.330001721266401	-0.894334398734451	0.0395047767071381	-0.96870815784955	0.994935111044709	85.7560916666667	high
TCGA-IB-7887-01A	0.301369863	1	0.240775546586765	0.00809715955201092	-1.18173519845179	-0.23939880146114	-0.00407885673813834	-1.02959207869591	-0.508178372414341	88.5755845238095	high
TCGA-IB-7888-01A	3.649315068	1	-0.530989108572979	-0.13304250763856	-0.340877156703407	2.73397226939838	1.79801896246915	-0.3216031831984	-0.813000921598252	16.0316956349206	low
TCGA-IB-7889-01A	1.317808219	1	0.794299402431253	-1.04089999300564	0.886391930154062	-0.0999131351869517	0.332545883411631	-0.362404999029732	-0.490140045852045	53.2060761904762	high
TCGA-IB-7890-01A	1.638356164	1	-0.342578844585417	0.0962337437075187	-0.274232487688504	0.327180493364917	0.146336207615627	-0.749576658690358	0.395594625857627	41.2866845238095	high
TCGA-IB-7891-01A	2.501369863	1	0.453099686643221	-0.873981478168936	-0.441330883163739	-0.557224745268185	0.256454371959527	0.256633751906014	-0.228463434069135	32.3816912698413	low
TCGA-IB-7893-01A	0.320547945	1	0.101188968195848	-1.06750469980277	-1.55787065279785	-1.28975065223901	-0.402429068215257	-1.23782792563798	0.381162407782939	112.402237698413	high
TCGA-IB-7897-01A	1.331506849	1	-0.354453261083413	1.39596920495017	0.0206756404209686	0.0215440086735752	1.53107120440277	1.4296434721731	-0.870486511125658	33.1782361111111	low
TCGA-IB-8126-01A	1.265753425	0	-0.297811716798724	-0.989907947110166	-1.39299191229125	-1.07356290854899	-0.756205230909342	0.419445568270336	-1.29267010102303	48.9215158730159	high
TCGA-IB-8127-01A	1.430136986	0	1.09291450526704	0.362152750303083	-0.606091531450787	0.290800984636128	0.266638474884215	-0.931938954729424	0.689569866584362	48.3239119047619	high
TCGA-IB-A5SO-01A	1	1	-0.479728568770662	0.727621368137905	-0.0813994615075635	0.19761946207097	-0.0736251654716329	0.0142835754544419	-0.0307294899496629	38.0503202380952	low
TCGA-IB-A5SP-01A	1.320547945	0	-0.354884606997585	-0.667175864316198	-0.0645672293701827	0.577820984592217	1.82786980723944	-0.669856876760463	0.80086825630527	21.0284365079365	low
TCGA-IB-A5SQ-01A	0.6	1	0.68013496171015	-0.55667579666213	0.668406127154856	0.354422378444909	0.327802385639245	-0.22608674373224	-0.44788500409798	54.494428968254	high
TCGA-IB-A5SS-01A	1.260273973	1	0.485355639204189	-1.10798047978175	-1.32025919097319	-0.0864258085660257	-0.195507358897295	-0.780948150186339	0.764413617242153	70.636157142857	high
TCGA-IB-A5ST-01A	1.739726027	0	0.0225226279843973	0.376914581775203	0.427320278662544	0.703920220179835	-0.444017624761563	0.821537835690005	-0.77771516491142	15.3507900793651	low
TCGA-IB-A6UF-01A	1.824657534	0	0.821005817134743	0.81119567776455	0.0304011784378961	0.864187455002392	-0.0296497941742888	-0.182408961280745	0.980692418012013	27.9032888888889	low
TCGA-IB-A6UG-01A	0.112328767	1	0.931012325464956	-0.0568068559585099	-0.477094359626555	-0.34491066978664	-0.800639934314627	0.183808416971191	0.620804238522635	80.0623992063492	high
TCGA-IB-A7LX-01A	0.684931507	1	1.37100351317007	-0.112889843245707	-0.737126332790566	0.557005469941033	-0.810789108150155	-0.125309484357872	1.72288884277079	81.9501746031746	high
TCGA-IB-A7M4-01A	1.323287671	0	0.561904915948384	-0.244374231943589	0.601345522601689	-1.15823119220121	-1.20633319726834	-0.4633824889011	1.78135888660562	53.1174047619048	high
TCGA-IB-AAUM-01A	0.021917808	0	-0.198786817800409	0.264830628915887	-0.58704507144096	-0.510787250467839	-0.994100268819518	0.0417410335349934	-0.795376939452819	37.4079238095239	low
TCGA-IB-AAUN-01A	0.394520548	1	0.287450541132803	-0.106958044312393	-1.22646771653204	-0.704030064896426	-0.228539401536214	-0.822673637047097	0.123314190082795	88.8499952380952	high
TCGA-IB-AAUO-01A	0.654794521	1	-0.819177489599364	1.18285997466769	-0.477168087014417	-0.991494609188876	-1.19315855108667	-0.0505417716240361	1.67739379533491	67.6588773809525	high
TCGA-IB-AAUP-01A	1.180821918	0	-0.575515854916904	1.15023766828494	0.404164232802778	0.497688760106128	0.0811496808245627	0.521982225977076	0.133347820145034	23.7903273809524	low
TCGA-IB-AAUQ-01A	0.501369863	1	-0.333932534458495	0.0490193440942607	-0.149353872223961	0.508535621621363	0.28494138418969	0.389170058235266	-0.121942699252486	42.9707638888889	high
TCGA-IB-AAUR-01A	0.926027397	0	-0.534217114893097	1.22541392953508	1.01418182813277	0.978705277713565	-0.636066936309308	0.991122101251403	-0.932254167363729	19.5967567460317	low
TCGA-IB-AAUS-01A	0.616438356	0	-0.79524506637948	-0.431139267380764	-0.398931431681162	-0.390847055450228	-0.637245586969056	-0.243681374917265	-0.709211751535651	25.0859095238095	low
TCGA-IB-AAUT-01A	0.78630137	0	0.596661010685319	0.795149380249038	0.868668141323856	0.629491683859704	-0.0316217942839627	0.261833638390569	0.29681343148559	30.2248706349206	low
TCGA-IB-AAUU-01A	0.671232877	0	-0.603981324524222	-1.42278184961508	-1.155620847686	0.553077472491108	0.0530089916548889	-0.825865942627281	1.31295145985134	57.1536408730159	high
TCGA-IB-AAUV-01A	1.106849315	0	-0.153770804239689	0.0894583674540342	-0.835461593125203	0.054190053133212	0.335804806113471	0.659765802264202	-1.33977446624992	20.6383559523809	low
TCGA-IB-AAUW-01A	0.630136986	1	0.547467802464409	0.933867341338753	1.03031679660684	0.622049410097288	0.610877569395908	1.01352881534498	-0.0393054203636167	57.3665817460317	high
TCGA-L1-A7W4-01A	0.761643836	1	2.36009306510993	1.55411227059287	-2.00322520794489	-0.406795729034859	-1.57114832824651	-0.0193324556653552	2.2099600226331	92.0484214285713	high
TCGA-LB-A7SX-01A	1.076712329	1	0.776539572095963	0.445049348027306	0.474708065139024	0.0820542077663645	0.108746340552452	2.70505890979524	-0.141243186370962	45.2303083333333	high
TCGA-LB-A8F3-01A	1.038356164	0	0.967806182625352	-1.44667206189339	2.29996693607059	2.21667842186342	-0.590405294744385	-0.00375519911787672	0.248174882599818	42.1437043650794	high
TCGA-LB-A9Q5-01A	0.857534247	1	-0.320575812201854	-1.35812490266325	-1.31215099978222	-1.26969856377236	-1.28580188173556	-0.838474043908379	-0.926434201414218	79.9472571428572	high
TCGA-M8-A5N4-01A	1.6	0	-0.217580891269624	1.01644348049209	-1.00687275089731	-0.534980808188812	-0.686428721848863	-0.962589972759925	1.19487148645611	49.2492091269841	high
TCGA-OE-A75W-01A	0.731506849	1	-0.354390558657236	-1.242023273527	0.335598575782538	0.261339485301266	-0.681003865860129	-0.839011406956527	-0.130118690606644	64.0947976190476	high
TCGA-PZ-A5RE-01A	1.287671233	1	-0.808559537609458	-0.40976470652156	-0.825090001733612	-0.535921799661691	-0.122317324061418	-0.587815545862878	1.0697834796526	52.2258376984127	high
TCGA-Q3-A5QY-01A	1.139726027	0	-1.10691452436146	0.276495486371303	0.848924181257262	1.16845004598763	-0.82952272394475	0.339546049626411	-1.43167275622316	14.3827904761905	low
TCGA-Q3-AA2A-01A	0.260273973	0	0.529753683934752	-0.43625117483258	0.76644872740845	-1.2930292421698	0.253678232304574	-0.297607785673158	1.08547847281959	47.9304575396825	high
TCGA-RB-A7B8-01A	1.276712329	1	-0.403866804471939	0.428636728317711	-0.159161774699297	-0.71245692181157	-0.58908460039036	-0.269300243958763	0.0827807781116779	52.8373361111112	high
TCGA-RB-AA9M-01A	0.783561644	0	1.2616911304895	-0.306703673367108	0.301903581914418	0.591335388990999	1.12099983568617	0.207643231043837	0.234916897042416	45.3410265873016	high
TCGA-RL-AAAS-01A	0.024657534	0	0.982372670196327	-0.610034950643868	1.36598368116408	0.627164714624773	0.566995421605315	0.610823891676544	-0.461760711914038	39.4890936507936	low
TCGA-S4-A8RM-01A	2.019178082	0	-0.375008910412511	1.81201901781384	-1.05581044238959	0.0455151970655351	-0.89988823967375	-0.478641810957783	0.883586601438211	38.0250134920635	low
TCGA-S4-A8RO-01A	1.438356164	0	-0.980483792150415	-0.13203902670223	-1.44752936673098	-1.31473582998219	-0.419224693469017	-0.721441096584652	-2.28616428316761	45.4182813492064	high
TCGA-S4-A8RP-01A	1.923287671	1	0.507520475305933	1.21242779953979	0.643300265729308	-0.28355135897412	0.0543487771532335	-0.0849650999627874	0.341779491477339	32.604773015873	low
TCGA-US-A774-01A	1.904109589	1	0.232478952275179	0.352083968646209	-0.165037329188109	0.154670839035147	-0.452773313111999	-0.0564292147059139	-0.11815450738769	27.2977698412698	low
TCGA-US-A776-01A	3.331506849	0	-0.0167730131717515	-0.695877182990493	1.31913902234948	-1.55226435009511	-1.4341573283761	0.0681053083641129	-0.776490533078443	23.6538944444445	low
TCGA-US-A779-01A	1.4	1	0.0698233920548016	-1.12216484681034	1.09503394071513	-0.181847187512509	-0.131252477412437	-0.442180417772481	0.389278184051229	59.0321408730158	high
TCGA-US-A77E-01A	1.178082192	1	0.491761765781694	0.480804683830125	-0.52963484173763	-0.472872354693786	-0.830947273362893	0.0406768627535161	0.498717037880736	49.9200587301587	high
TCGA-US-A77G-01A	0.032876712	1	-0.633902348560805	0.64153151271463	-0.878296695360667	0.537028618350984	0.411005384814272	-0.791028768755594	-0.503386670369799	73.7977448412698	high
TCGA-US-A77J-01A	1.556164384	1	-0.457661215103651	-0.0657462517620711	1.32482901792506	0.880001804167731	-0.290957851914312	1.1920173177372	-1.04005451136056	29.4981138888889	low
TCGA-XD-AAUG-01A	1.150684932	0	-0.241053147339292	-0.305501584047648	-0.132880007596286	0.338490954777062	0.967227742153831	0.672553009628375	-0.698370868920318	19.9958944444444	low
TCGA-XD-AAUH-01A	1.082191781	0	-0.243979267121579	1.14054487621202	0.743761414944306	0.513991752587594	0.603465395357256	1.22313379310281	-0.795186659109162	21.3713380952381	low
TCGA-XD-AAUI-01A	1.002739726	1	0.479888894332888	0.663066106284127	-0.298760222778231	0.341593606218547	-0.368921205517815	-0.240042665327351	0.737966018261102	41.1917488095238	high
TCGA-XD-AAUL-01A	1.364383562	0	0.515895616178693	-0.811790944961913	-0.799917768489357	-0.0679354712632925	0.04423691998894	-0.196197486541314	1.07089609258008	51.993501984127	high
TCGA-XN-A8T3-01A	2.605479452	0	1.26184820885023	1.26194510931588	-0.264112117848472	-0.120116466095158	0.509010356015204	0.327755597560912	0.592312000116825	26.2337404761905	low
TCGA-XN-A8T5-01A	1.97260274	0	-0.0450959134471351	0.162919671882837	0.232055256464813	1.4561639651612	2.26630145609065	0.599918039089889	-0.706336223552982	15.5589777777778	low
TCGA-YB-A89D-01A	0.95890411	0	-0.237087032313201	-1.28800894348696	0.0306125241451648	0.0180876109822794	-0.0125985359297692	-0.4838058410758	0.420672210566303	35.5049599206349	low
TCGA-YH-A8SY-01A	1.063013699	0	-0.442527353322839	-1.04046439420774	-1.38464133568744	-0.497229149489904	-0.861316141003674	-0.936133129577329	-0.257219362047604	52.5941757936508	high
TCGA-YY-A8LH-01A	5.523287671	0	0.198100848409817	-1.29678536088693	-0.153430196269806	0.610092844634264	1.14343254538951	0.50264352802861	0.79472001986452	20.7807686507936	low
TCGA-Z5-AAPL-01A	1.279452055	0	-1.28835644264618	0.953832652009337	1.43793143186821	1.16533697340212	-1.13044658665135	0.726984821125868	-0.745768623147775	13.8495484126984	low
