# Supplementary material for: Single-cell and multi-omics analysis identifies TRIM9 as a key ubiquitination regulator in pancreatic cancer
Source: Front Immunol. 2025 Sep 19;16:1631708. doi: 10.3389/fimmu.2025.1631708 (PMC12491318; doi:10.3389/fimmu.2025.1631708)
Supplement: Supplementary file 15 [file DataSheet14.csv]

Gene Symbol	Description	Category	Uniprot ID	Gifts	GC Id	Relevance score	GeneCards Link
PRKN	Parkin RBR E3 Ubiquitin Protein Ligase	Protein Coding	O60260	58	GC06M161348	40.5835342407227	https://www.genecards.org/cgi-bin/carddisp.pl?gene=PRKN
RPS27A	Ribosomal Protein S27a	Protein Coding	P62979	52	GC02P055231	39.2658767700195	https://www.genecards.org/cgi-bin/carddisp.pl?gene=RPS27A
UBC	Ubiquitin C	Protein Coding	P0CG48	53	GC12M124911	37.6336441040039	https://www.genecards.org/cgi-bin/carddisp.pl?gene=UBC
UBE2D1	Ubiquitin Conjugating Enzyme E2 D1	Protein Coding	P51668	53	GC10P058334	37.2643623352051	https://www.genecards.org/cgi-bin/carddisp.pl?gene=UBE2D1
UBE2D3	Ubiquitin Conjugating Enzyme E2 D3	Protein Coding	P61077	52	GC04M102794	35.8609886169434	https://www.genecards.org/cgi-bin/carddisp.pl?gene=UBE2D3
UBE2D2	Ubiquitin Conjugating Enzyme E2 D2	Protein Coding	P62837	50	GC05P139526	35.4020118713379	https://www.genecards.org/cgi-bin/carddisp.pl?gene=UBE2D2
UBE2L3	Ubiquitin Conjugating Enzyme E2 L3	Protein Coding	P68036	54	GC22P021549	33.4215278625488	https://www.genecards.org/cgi-bin/carddisp.pl?gene=UBE2L3
UBE2N	Ubiquitin Conjugating Enzyme E2 N	Protein Coding	P61088	55	GC12M093406	32.6795692443848	https://www.genecards.org/cgi-bin/carddisp.pl?gene=UBE2N
RBX1	Ring-Box 1	Protein Coding	P62877	52	GC22P040951	30.8379287719727	https://www.genecards.org/cgi-bin/carddisp.pl?gene=RBX1
USP7	Ubiquitin Specific Peptidase 7	Protein Coding	Q93009	57	GC16M008892	30.5345230102539	https://www.genecards.org/cgi-bin/carddisp.pl?gene=USP7
UBE3A	Ubiquitin Protein Ligase E3A	Protein Coding	Q05086	57	GC15M025333	30.3913021087646	https://www.genecards.org/cgi-bin/carddisp.pl?gene=UBE3A
MDM2	MDM2 Proto-Oncogene	Protein Coding	Q00987	62	GC12P068808	30.2399845123291	https://www.genecards.org/cgi-bin/carddisp.pl?gene=MDM2
VCP	Valosin Containing Protein	Protein Coding	P55072	58	GC09M035085	29.8518810272217	https://www.genecards.org/cgi-bin/carddisp.pl?gene=VCP
UBE4B	Ubiquitination Factor E4B	Protein Coding	O95155	48	GC01P010032	29.7665424346924	https://www.genecards.org/cgi-bin/carddisp.pl?gene=UBE4B
STUB1	STIP1 Homology And U-Box Containing Protein 1	Protein Coding	Q9UNE7	54	GC16P080174	29.6685123443604	https://www.genecards.org/cgi-bin/carddisp.pl?gene=STUB1
ITCH	Itchy E3 Ubiquitin Protein Ligase	Protein Coding	Q96J02	55	GC20P034363	29.65354347229	https://www.genecards.org/cgi-bin/carddisp.pl?gene=ITCH
NEDD4	NEDD4 E3 Ubiquitin Protein Ligase	Protein Coding	P46934	55	GC15M055826	28.4939975738525	https://www.genecards.org/cgi-bin/carddisp.pl?gene=NEDD4
UBA1	Ubiquitin Like Modifier Activating Enzyme 1	Protein Coding	P22314	57	GC0XP047190	27.992073059082	https://www.genecards.org/cgi-bin/carddisp.pl?gene=UBA1
UBE2K	Ubiquitin Conjugating Enzyme E2 K	Protein Coding	P61086	50	GC04P039706	27.6552963256836	https://www.genecards.org/cgi-bin/carddisp.pl?gene=UBE2K
UBE2C	Ubiquitin Conjugating Enzyme E2 C	Protein Coding	O00762	50	GC20P045812	27.5856781005859	https://www.genecards.org/cgi-bin/carddisp.pl?gene=UBE2C
UBE4A	Ubiquitination Factor E4A	Protein Coding	Q14139	49	GC11P118359	27.2379875183105	https://www.genecards.org/cgi-bin/carddisp.pl?gene=UBE4A
CDC34	Cell Division Cycle 34, Ubiqiutin Conjugating Enzyme	Protein Coding	P49427	48	GC19P111794	27.0754222869873	https://www.genecards.org/cgi-bin/carddisp.pl?gene=CDC34
UBE2E1	Ubiquitin Conjugating Enzyme E2 E1	Protein Coding	P51965	49	GC03P023805	26.9456806182861	https://www.genecards.org/cgi-bin/carddisp.pl?gene=UBE2E1
UCHL1	Ubiquitin C-Terminal Hydrolase L1	Protein Coding	P09936	61	GC04P041256	26.8905582427979	https://www.genecards.org/cgi-bin/carddisp.pl?gene=UCHL1
NEDD4L	NEDD4 Like E3 Ubiquitin Protein Ligase	Protein Coding	Q96PU5	55	GC18P058044	26.2155456542969	https://www.genecards.org/cgi-bin/carddisp.pl?gene=NEDD4L
HUWE1	HECT, UBA And WWE Domain Containing E3 Ubiquitin Protein Ligase 1	Protein Coding	Q7Z6Z7	55	GC0XM053532	26.0370864868164	https://www.genecards.org/cgi-bin/carddisp.pl?gene=HUWE1
UBE2I	Ubiquitin Conjugating Enzyme E2 I	Protein Coding	P63279	56	GC16P080184	25.8509922027588	https://www.genecards.org/cgi-bin/carddisp.pl?gene=UBE2I
UBE2E3	Ubiquitin Conjugating Enzyme E2 E3	Protein Coding	Q969T4	49	GC02P180967	25.8046092987061	https://www.genecards.org/cgi-bin/carddisp.pl?gene=UBE2E3
CUL1	Cullin 1	Protein Coding	Q13616	53	GC07P148697	25.5074634552002	https://www.genecards.org/cgi-bin/carddisp.pl?gene=CUL1
CBL	Cbl Proto-Oncogene	Protein Coding	P22681	59	GC11P119206	25.0213680267334	https://www.genecards.org/cgi-bin/carddisp.pl?gene=CBL
UBE2S	Ubiquitin Conjugating Enzyme E2 S	Protein Coding	Q16763	47	GC19M055399	24.9102478027344	https://www.genecards.org/cgi-bin/carddisp.pl?gene=UBE2S
USP14	Ubiquitin Specific Peptidase 14	Protein Coding	P54578	51	GC18P000158	24.8519058227539	https://www.genecards.org/cgi-bin/carddisp.pl?gene=USP14
USP5	Ubiquitin Specific Peptidase 5	Protein Coding	P45974	51	GC12P038979	24.7644481658936	https://www.genecards.org/cgi-bin/carddisp.pl?gene=USP5
UBE2B	Ubiquitin Conjugating Enzyme E2 B	Protein Coding	P63146	48	GC05P134371	24.568962097168	https://www.genecards.org/cgi-bin/carddisp.pl?gene=UBE2B
BTRC	Beta-Transducin Repeat Containing E3 Ubiquitin Protein Ligase	Protein Coding	Q9Y297	53	GC10P101354	24.5427951812744	https://www.genecards.org/cgi-bin/carddisp.pl?gene=BTRC
UBB	Ubiquitin B	Protein Coding	P0CG47	53	GC17P016380	24.5181465148926	https://www.genecards.org/cgi-bin/carddisp.pl?gene=UBB
SQSTM1	Sequestosome 1	Protein Coding	Q13501	58	GC05P179806	24.4793758392334	https://www.genecards.org/cgi-bin/carddisp.pl?gene=SQSTM1
UBE2G2	Ubiquitin Conjugating Enzyme E2 G2	Protein Coding	P60604	50	GC21M044768	24.1155014038086	https://www.genecards.org/cgi-bin/carddisp.pl?gene=UBE2G2
UBE2H	Ubiquitin Conjugating Enzyme E2 H	Protein Coding	P62256	47	GC07M129830	23.9608287811279	https://www.genecards.org/cgi-bin/carddisp.pl?gene=UBE2H
FBXW7	F-Box And WD Repeat Domain Containing 7	Protein Coding	Q969H0	54	GC04M152321	23.692045211792	https://www.genecards.org/cgi-bin/carddisp.pl?gene=FBXW7
UBE2G1	Ubiquitin Conjugating Enzyme E2 G1	Protein Coding	P62253	46	GC17M074629	23.3483829498291	https://www.genecards.org/cgi-bin/carddisp.pl?gene=UBE2G1
UBE2A	Ubiquitin Conjugating Enzyme E2 A	Protein Coding	P49459	51	GC0XP120090	23.2242202758789	https://www.genecards.org/cgi-bin/carddisp.pl?gene=UBE2A
SMURF2	SMAD Specific E3 Ubiquitin Protein Ligase 2	Protein Coding	Q9HAU4	47	GC17M064542	23.201379776001	https://www.genecards.org/cgi-bin/carddisp.pl?gene=SMURF2
UBA52	Ubiquitin A-52 Residue Ribosomal Protein Fusion Product 1	Protein Coding	P62987	44	GC19P018563	23.1680927276611	https://www.genecards.org/cgi-bin/carddisp.pl?gene=UBA52
UCHL3	Ubiquitin C-Terminal Hydrolase L3	Protein Coding	P15374	51	GC13P075569	22.8306446075439	https://www.genecards.org/cgi-bin/carddisp.pl?gene=UCHL3
SUMO1	Small Ubiquitin Like Modifier 1	Protein Coding	P63165	55	GC02M202206	22.671199798584	https://www.genecards.org/cgi-bin/carddisp.pl?gene=SUMO1
USP8	Ubiquitin Specific Peptidase 8	Protein Coding	P40818	55	GC15P050424	22.6621723175049	https://www.genecards.org/cgi-bin/carddisp.pl?gene=USP8
UBE2L6	Ubiquitin Conjugating Enzyme E2 L6	Protein Coding	O14933	47	GC11M125072	22.6017894744873	https://www.genecards.org/cgi-bin/carddisp.pl?gene=UBE2L6
SKP1	S-Phase Kinase Associated Protein 1	Protein Coding	P63208	52	GC05M134148	22.5462970733643	https://www.genecards.org/cgi-bin/carddisp.pl?gene=SKP1
UBE2W	Ubiquitin Conjugating Enzyme E2 W	Protein Coding	Q96B02	44	GC08M073780	22.4225959777832	https://www.genecards.org/cgi-bin/carddisp.pl?gene=UBE2W
SMURF1	SMAD Specific E3 Ubiquitin Protein Ligase 1	Protein Coding	Q9HCE7	52	GC07M099027	22.4155368804932	https://www.genecards.org/cgi-bin/carddisp.pl?gene=SMURF1
UBE2T	Ubiquitin Conjugating Enzyme E2 T	Protein Coding	Q9NPD8	52	GC01M202332	22.4084167480469	https://www.genecards.org/cgi-bin/carddisp.pl?gene=UBE2T
ISG15	ISG15 Ubiquitin Like Modifier	Protein Coding	P05161	55	GC01P001001	22.3495216369629	https://www.genecards.org/cgi-bin/carddisp.pl?gene=ISG15
TP53	Tumor Protein P53	Protein Coding	P04637	62	GC17M007661	22.3473606109619	https://www.genecards.org/cgi-bin/carddisp.pl?gene=TP53
RNF8	Ring Finger Protein 8	Protein Coding	O76064	51	GC06P134997	21.9996147155762	https://www.genecards.org/cgi-bin/carddisp.pl?gene=RNF8
TRAF6	TNF Receptor Associated Factor 6	Protein Coding	Q9Y4K3	55	GC11M036467	21.949649810791	https://www.genecards.org/cgi-bin/carddisp.pl?gene=TRAF6
OTUB1	OTU Deubiquitinase, Ubiquitin Aldehyde Binding 1	Protein Coding	Q96FW1	48	GC11P063985	21.9023876190186	https://www.genecards.org/cgi-bin/carddisp.pl?gene=OTUB1
USP9X	Ubiquitin Specific Peptidase 9 X-Linked	Protein Coding	Q93008	57	GC0XP041085	21.8774147033691	https://www.genecards.org/cgi-bin/carddisp.pl?gene=USP9X
UBA6	Ubiquitin Like Modifier Activating Enzyme 6	Protein Coding	A0AVT1	46	GC04M067612	21.871280670166	https://www.genecards.org/cgi-bin/carddisp.pl?gene=UBA6
CUL3	Cullin 3	Protein Coding	Q13618	57	GC02M224470	21.8457698822021	https://www.genecards.org/cgi-bin/carddisp.pl?gene=CUL3
SKP2	S-Phase Kinase Associated Protein 2	Protein Coding	Q13309	54	GC05P036151	21.5925197601318	https://www.genecards.org/cgi-bin/carddisp.pl?gene=SKP2
UBE3C	Ubiquitin Protein Ligase E3C	Protein Coding	Q15386	50	GC07P157138	21.5052700042725	https://www.genecards.org/cgi-bin/carddisp.pl?gene=UBE3C
WWP1	WW Domain Containing E3 Ubiquitin Protein Ligase 1	Protein Coding	Q9H0M0	48	GC08P086342	21.4601230621338	https://www.genecards.org/cgi-bin/carddisp.pl?gene=WWP1
UBR5	Ubiquitin Protein Ligase E3 Component N-Recognin 5	Protein Coding	O95071	47	GC08M102252	21.36110496521	https://www.genecards.org/cgi-bin/carddisp.pl?gene=UBR5
USP2	Ubiquitin Specific Peptidase 2	Protein Coding	O75604	51	GC11M119355	21.266881942749	https://www.genecards.org/cgi-bin/carddisp.pl?gene=USP2
RNF31	Ring Finger Protein 31	Protein Coding	Q96EP0	49	GC14P024146	21.2379703521729	https://www.genecards.org/cgi-bin/carddisp.pl?gene=RNF31
ARIH1	Ariadne RBR E3 Ubiquitin Protein Ligase 1	Protein Coding	Q9Y4X5	47	GC15P072474	21.174711227417	https://www.genecards.org/cgi-bin/carddisp.pl?gene=ARIH1
UBE2J1	Ubiquitin Conjugating Enzyme E2 J1	Protein Coding	Q9Y385	50	GC06M089326	21.1382617950439	https://www.genecards.org/cgi-bin/carddisp.pl?gene=UBE2J1
UBE2M	Ubiquitin Conjugating Enzyme E2 M	Protein Coding	P61081	44	GC19M058555	20.9125518798828	https://www.genecards.org/cgi-bin/carddisp.pl?gene=UBE2M
USP15	Ubiquitin Specific Peptidase 15	Protein Coding	Q9Y4E8	54	GC12P062260	20.8108539581299	https://www.genecards.org/cgi-bin/carddisp.pl?gene=USP15
USP4	Ubiquitin Specific Peptidase 4	Protein Coding	Q13107	50	GC03M049277	20.7159557342529	https://www.genecards.org/cgi-bin/carddisp.pl?gene=USP4
AMFR	Autocrine Motility Factor Receptor	Protein Coding	Q9UKV5	52	GC16M056361	20.6455764770508	https://www.genecards.org/cgi-bin/carddisp.pl?gene=AMFR
UBE2J2	Ubiquitin Conjugating Enzyme E2 J2	Protein Coding	Q8N2K1	49	GC01M014177	20.5618095397949	https://www.genecards.org/cgi-bin/carddisp.pl?gene=UBE2J2
VHL	Von Hippel-Lindau Tumor Suppressor	Protein Coding	P40337	56	GC03P021526	20.292444229126	https://www.genecards.org/cgi-bin/carddisp.pl?gene=VHL
WWP2	WW Domain Containing E3 Ubiquitin Protein Ligase 2	Protein Coding	O00308	51	GC16P083015	20.1805477142334	https://www.genecards.org/cgi-bin/carddisp.pl?gene=WWP2
UBE2V1	Ubiquitin Conjugating Enzyme E2 V1	Protein Coding	Q13404	51	GC20M050082	20.1553211212158	https://www.genecards.org/cgi-bin/carddisp.pl?gene=UBE2V1
CBLB	Cbl Proto-Oncogene B	Protein Coding	Q13191	52	GC03M105655	19.9356651306152	https://www.genecards.org/cgi-bin/carddisp.pl?gene=CBLB
RNF168	Ring Finger Protein 168	Protein Coding	Q8IYW5	51	GC03M196468	19.9087562561035	https://www.genecards.org/cgi-bin/carddisp.pl?gene=RNF168
UBE2D4	Ubiquitin Conjugating Enzyme E2 D4 (Putative)	Protein Coding	Q9Y2X8	43	GC07P043926	19.825044631958	https://www.genecards.org/cgi-bin/carddisp.pl?gene=UBE2D4
UBE2E2	Ubiquitin Conjugating Enzyme E2 E2	Protein Coding	Q96LR5	48	GC03P023221	19.8058586120605	https://www.genecards.org/cgi-bin/carddisp.pl?gene=UBE2E2
SIAH1	Siah E3 Ubiquitin Protein Ligase 1	Protein Coding	Q8IUQ4	54	GC16M048357	19.6438083648682	https://www.genecards.org/cgi-bin/carddisp.pl?gene=SIAH1
UBE2R2	Ubiquitin Conjugating Enzyme E2 R2	Protein Coding	Q712K3	44	GC09P057040	19.5339469909668	https://www.genecards.org/cgi-bin/carddisp.pl?gene=UBE2R2
COP1	COP1 E3 Ubiquitin Ligase	Protein Coding	Q8NHY2	45	GC01M175944	19.4988269805908	https://www.genecards.org/cgi-bin/carddisp.pl?gene=COP1
USP1	Ubiquitin Specific Peptidase 1	Protein Coding	O94782	53	GC01P062436	19.4618186950684	https://www.genecards.org/cgi-bin/carddisp.pl?gene=USP1
USP11	Ubiquitin Specific Peptidase 11	Protein Coding	P51784	48	GC0XP047232	19.342321395874	https://www.genecards.org/cgi-bin/carddisp.pl?gene=USP11
UBA7	Ubiquitin Like Modifier Activating Enzyme 7	Protein Coding	P41226	48	GC03M049805	19.1451835632324	https://www.genecards.org/cgi-bin/carddisp.pl?gene=UBA7
RBCK1	RANBP2-Type And C3HC4-Type Zinc Finger Containing 1	Protein Coding	Q9BYM8	50	GC20P000407	18.8772315979004	https://www.genecards.org/cgi-bin/carddisp.pl?gene=RBCK1
USP25	Ubiquitin Specific Peptidase 25	Protein Coding	Q9UHP3	50	GC21P018092	18.8049755096436	https://www.genecards.org/cgi-bin/carddisp.pl?gene=USP25
UBE2O	Ubiquitin Conjugating Enzyme E2 O	Protein Coding	Q9C0C9	45	GC17M076389	18.7821636199951	https://www.genecards.org/cgi-bin/carddisp.pl?gene=UBE2O
UBQLN2	Ubiquilin 2	Protein Coding	Q9UHD9	51	GC0XP056563	18.7195625305176	https://www.genecards.org/cgi-bin/carddisp.pl?gene=UBQLN2
USP19	Ubiquitin Specific Peptidase 19	Protein Coding	O94966	47	GC03M053715	18.693962097168	https://www.genecards.org/cgi-bin/carddisp.pl?gene=USP19
DDB1	Damage Specific DNA Binding Protein 1	Protein Coding	Q16531	53	GC11M125190	18.5978145599365	https://www.genecards.org/cgi-bin/carddisp.pl?gene=DDB1
NEDD8	NEDD8 Ubiquitin Like Modifier	Protein Coding	Q15843	48	GC14M024216	18.5410385131836	https://www.genecards.org/cgi-bin/carddisp.pl?gene=NEDD8
USP21	Ubiquitin Specific Peptidase 21	Protein Coding	Q9UK80	47	GC01P161159	18.4476528167725	https://www.genecards.org/cgi-bin/carddisp.pl?gene=USP21
SIAH2	Siah E3 Ubiquitin Protein Ligase 2	Protein Coding	O43255	45	GC03M150741	18.3649730682373	https://www.genecards.org/cgi-bin/carddisp.pl?gene=SIAH2
USP13	Ubiquitin Specific Peptidase 13	Protein Coding	Q92995	50	GC03P179654	18.3558921813965	https://www.genecards.org/cgi-bin/carddisp.pl?gene=USP13
UBE2V2	Ubiquitin Conjugating Enzyme E2 V2	Protein Coding	Q15819	48	GC08P047998	18.2915935516357	https://www.genecards.org/cgi-bin/carddisp.pl?gene=UBE2V2
UBE2Z	Ubiquitin Conjugating Enzyme E2 Z	Protein Coding	Q9H832	46	GC17P048908	18.186544418335	https://www.genecards.org/cgi-bin/carddisp.pl?gene=UBE2Z
UBR2	Ubiquitin Protein Ligase E3 Component N-Recognin 2	Protein Coding	Q8IWV8	48	GC06P135028	18.0313243865967	https://www.genecards.org/cgi-bin/carddisp.pl?gene=UBR2
CUL4A	Cullin 4A	Protein Coding	Q13619	51	GC13P113208	18.0248031616211	https://www.genecards.org/cgi-bin/carddisp.pl?gene=CUL4A
USP10	Ubiquitin Specific Peptidase 10	Protein Coding	Q14694	47	GC16P093506	17.9712944030762	https://www.genecards.org/cgi-bin/carddisp.pl?gene=USP10
UBE2Q2	Ubiquitin Conjugating Enzyme E2 Q2	Protein Coding	Q8WVN8	43	GC15P075843	17.926628112793	https://www.genecards.org/cgi-bin/carddisp.pl?gene=UBE2Q2
HERC2	HECT And RLD Domain Containing E3 Ubiquitin Protein Ligase 2	Protein Coding	O95714	54	GC15M028111	17.9196472167969	https://www.genecards.org/cgi-bin/carddisp.pl?gene=HERC2
UBR1	Ubiquitin Protein Ligase E3 Component N-Recognin 1	Protein Coding	Q8IWV7	51	GC15M042942	17.903881072998	https://www.genecards.org/cgi-bin/carddisp.pl?gene=UBR1
ARIH2	Ariadne RBR E3 Ubiquitin Protein Ligase 2	Protein Coding	O95376	43	GC03P048918	17.8193740844727	https://www.genecards.org/cgi-bin/carddisp.pl?gene=ARIH2
CUL2	Cullin 2	Protein Coding	Q13617	52	GC10M035808	17.8165168762207	https://www.genecards.org/cgi-bin/carddisp.pl?gene=CUL2
GRN	Granulin Precursor	Protein Coding	P28799	56	GC17P044345	17.7728729248047	https://www.genecards.org/cgi-bin/carddisp.pl?gene=GRN
UHRF1	Ubiquitin Like With PHD And Ring Finger Domains 1	Protein Coding	Q96T88	48	GC19P112022	17.6319828033447	https://www.genecards.org/cgi-bin/carddisp.pl?gene=UHRF1
RNF216	Ring Finger Protein 216	Protein Coding	Q9NWF9	51	GC07M005620	17.6256103515625	https://www.genecards.org/cgi-bin/carddisp.pl?gene=RNF216
USP20	Ubiquitin Specific Peptidase 20	Protein Coding	Q9Y2K6	50	GC09P129834	17.483922958374	https://www.genecards.org/cgi-bin/carddisp.pl?gene=USP20
UBE2Q1	Ubiquitin Conjugating Enzyme E2 Q1	Protein Coding	Q7Z7E8	41	GC01M154548	17.4835433959961	https://www.genecards.org/cgi-bin/carddisp.pl?gene=UBE2Q1
TRIM25	Tripartite Motif Containing 25	Protein Coding	Q14258	52	GC17M056836	17.4590682983398	https://www.genecards.org/cgi-bin/carddisp.pl?gene=TRIM25
RAD18	RAD18 E3 Ubiquitin Protein Ligase	Protein Coding	Q9NS91	50	GC03M008775	17.4004497528076	https://www.genecards.org/cgi-bin/carddisp.pl?gene=RAD18
SUMO2	Small Ubiquitin Like Modifier 2	Protein Coding	P61956	44	GC17M075165	17.3500022888184	https://www.genecards.org/cgi-bin/carddisp.pl?gene=SUMO2
UBD	Ubiquitin D	Protein Coding	O15205	45	GC06M093652	17.2657585144043	https://www.genecards.org/cgi-bin/carddisp.pl?gene=UBD
XIAP	X-Linked Inhibitor Of Apoptosis	Protein Coding	P98170	60	GC0XP123859	17.1850833892822	https://www.genecards.org/cgi-bin/carddisp.pl?gene=XIAP
UBA3	Ubiquitin Like Modifier Activating Enzyme 3	Protein Coding	Q8TBC4	44	GC03M069054	17.1777591705322	https://www.genecards.org/cgi-bin/carddisp.pl?gene=UBA3
BAP1	BRCA1 Associated Protein 1	Protein Coding	Q92560	56	GC03M052401	17.1442489624023	https://www.genecards.org/cgi-bin/carddisp.pl?gene=BAP1
TRIP12	Thyroid Hormone Receptor Interactor 12	Protein Coding	Q14669	51	GC02M229763	17.0328674316406	https://www.genecards.org/cgi-bin/carddisp.pl?gene=TRIP12
PSMD4	Proteasome 26S Subunit Ubiquitin Receptor, Non-ATPase 4	Protein Coding	P55036	53	GC01P164294	17.0010223388672	https://www.genecards.org/cgi-bin/carddisp.pl?gene=PSMD4
BRCA1	BRCA1 DNA Repair Associated	Protein Coding	P38398	59	GC17M043044	16.9736175537109	https://www.genecards.org/cgi-bin/carddisp.pl?gene=BRCA1
TRIM21	Tripartite Motif Containing 21	Protein Coding	P19474	52	GC11M004384	16.9637222290039	https://www.genecards.org/cgi-bin/carddisp.pl?gene=TRIM21
TRAF2	TNF Receptor Associated Factor 2	Protein Coding	Q12933	54	GC09P136881	16.9508647918701	https://www.genecards.org/cgi-bin/carddisp.pl?gene=TRAF2
RNF5	Ring Finger Protein 5	Protein Coding	Q99942	48	GC06P134847	16.9267044067383	https://www.genecards.org/cgi-bin/carddisp.pl?gene=RNF5
SYVN1	Synoviolin 1	Protein Coding	Q86TM6	50	GC11M125363	16.899808883667	https://www.genecards.org/cgi-bin/carddisp.pl?gene=SYVN1
USP48	Ubiquitin Specific Peptidase 48	Protein Coding	Q86UV5	48	GC01M021678	16.8348541259766	https://www.genecards.org/cgi-bin/carddisp.pl?gene=USP48
UFD1	Ubiquitin Recognition Factor In ER Associated Degradation 1	Protein Coding	Q92890	51	GC22M020042	16.8221454620361	https://www.genecards.org/cgi-bin/carddisp.pl?gene=UFD1
RNF40	Ring Finger Protein 40	Protein Coding	O75150	45	GC16P081671	16.7252960205078	https://www.genecards.org/cgi-bin/carddisp.pl?gene=RNF40
BIRC2	Baculoviral IAP Repeat Containing 2	Protein Coding	Q13490	56	GC11P102347	16.688928604126	https://www.genecards.org/cgi-bin/carddisp.pl?gene=BIRC2
RNF20	Ring Finger Protein 20	Protein Coding	Q5VTR2	44	GC09P101533	16.5448417663574	https://www.genecards.org/cgi-bin/carddisp.pl?gene=RNF20
HECTD1	HECT Domain E3 Ubiquitin Protein Ligase 1	Protein Coding	Q9ULT8	40	GC14M031100	16.367130279541	https://www.genecards.org/cgi-bin/carddisp.pl?gene=HECTD1
UHRF2	Ubiquitin Like With PHD And Ring Finger Domains 2	Protein Coding	Q96PU4	43	GC09P006413	16.335506439209	https://www.genecards.org/cgi-bin/carddisp.pl?gene=UHRF2
UBE2U	Ubiquitin Conjugating Enzyme E2 U	Protein Coding	Q5VVX9	38	GC01P064203	16.2691764831543	https://www.genecards.org/cgi-bin/carddisp.pl?gene=UBE2U
UBE3B	Ubiquitin Protein Ligase E3B	Protein Coding	Q7Z3V4	48	GC12P109477	16.1620750427246	https://www.genecards.org/cgi-bin/carddisp.pl?gene=UBE3B
MIB1	MIB E3 Ubiquitin Protein Ligase 1	Protein Coding	Q86YT6	51	GC18P021704	16.0484676361084	https://www.genecards.org/cgi-bin/carddisp.pl?gene=MIB1
USP33	Ubiquitin Specific Peptidase 33	Protein Coding	Q8TEY7	43	GC01M077695	16.0165843963623	https://www.genecards.org/cgi-bin/carddisp.pl?gene=USP33
UCHL5	Ubiquitin C-Terminal Hydrolase L5	Protein Coding	Q9Y5K5	48	GC01M193012	15.975305557251	https://www.genecards.org/cgi-bin/carddisp.pl?gene=UCHL5
UBA5	Ubiquitin Like Modifier Activating Enzyme 5	Protein Coding	Q9GZZ9	48	GC03P132654	15.8690490722656	https://www.genecards.org/cgi-bin/carddisp.pl?gene=UBA5
TRIM63	Tripartite Motif Containing 63	Protein Coding	Q969Q1	49	GC01M031027	15.8585472106934	https://www.genecards.org/cgi-bin/carddisp.pl?gene=TRIM63
FBXW11	F-Box And WD Repeat Domain Containing 11	Protein Coding	Q9UKB1	52	GC05M171861	15.8517694473267	https://www.genecards.org/cgi-bin/carddisp.pl?gene=FBXW11
RNF19A	Ring Finger Protein 19A, RBR E3 Ubiquitin Protein Ligase	Protein Coding	Q9NV58	49	GC08M100257	15.834810256958	https://www.genecards.org/cgi-bin/carddisp.pl?gene=RNF19A
MARCHF6	Membrane Associated Ring-CH-Type Finger 6	Protein Coding	O60337	43	GC05P010821	15.8236541748047	https://www.genecards.org/cgi-bin/carddisp.pl?gene=MARCHF6
HACE1	HECT Domain And Ankyrin Repeat Containing E3 Ubiquitin Protein Ligase 1	Protein Coding	Q8IYU2	49	GC06M104728	15.754734992981	https://www.genecards.org/cgi-bin/carddisp.pl?gene=HACE1
UBR4	Ubiquitin Protein Ligase E3 Component N-Recognin 4	Protein Coding	Q5T4S7	47	GC01M019074	15.6649322509766	https://www.genecards.org/cgi-bin/carddisp.pl?gene=UBR4
RCHY1	Ring Finger And CHY Zinc Finger Domain Containing 1	Protein Coding	Q96PM5	41	GC04M075479	15.5578851699829	https://www.genecards.org/cgi-bin/carddisp.pl?gene=RCHY1
MUL1	Mitochondrial E3 Ubiquitin Protein Ligase 1	Protein Coding	Q969V5	41	GC01M020499	15.5105075836182	https://www.genecards.org/cgi-bin/carddisp.pl?gene=MUL1
CUL5	Cullin 5	Protein Coding	Q93034	51	GC11P108008	15.4514236450195	https://www.genecards.org/cgi-bin/carddisp.pl?gene=CUL5
RNF2	Ring Finger Protein 2	Protein Coding	Q99496	52	GC01P185045	15.3641891479492	https://www.genecards.org/cgi-bin/carddisp.pl?gene=RNF2
AREL1	Apoptosis Resistant E3 Ubiquitin Protein Ligase 1	Protein Coding	O15033	44	GC14M074653	15.3618211746216	https://www.genecards.org/cgi-bin/carddisp.pl?gene=AREL1
USP16	Ubiquitin Specific Peptidase 16	Protein Coding	Q9Y5T5	49	GC21P029024	15.2629146575928	https://www.genecards.org/cgi-bin/carddisp.pl?gene=USP16
HECW2	HECT, C2 And WW Domain Containing E3 Ubiquitin Protein Ligase 2	Protein Coding	Q9P2P5	50	GC02M196194	15.2140197753906	https://www.genecards.org/cgi-bin/carddisp.pl?gene=HECW2
USP47	Ubiquitin Specific Peptidase 47	Protein Coding	Q96K76	40	GC11P011852	15.2042770385742	https://www.genecards.org/cgi-bin/carddisp.pl?gene=USP47
USP36	Ubiquitin Specific Peptidase 36	Protein Coding	Q9P275	41	GC17M078787	15.199107170105	https://www.genecards.org/cgi-bin/carddisp.pl?gene=USP36
TRIM32	Tripartite Motif Containing 32	Protein Coding	Q13049	52	GC09P116687	15.1598873138428	https://www.genecards.org/cgi-bin/carddisp.pl?gene=TRIM32
RNF111	Ring Finger Protein 111	Protein Coding	Q6ZNA4	46	GC15P157559	15.1061592102051	https://www.genecards.org/cgi-bin/carddisp.pl?gene=RNF111
UBQLN1	Ubiquilin 1	Protein Coding	Q9UMX0	52	GC09M083659	15.0360774993896	https://www.genecards.org/cgi-bin/carddisp.pl?gene=UBQLN1
DTL	Denticleless E3 Ubiquitin Protein Ligase Homolog	Protein Coding	Q9NZJ0	46	GC01P212035	15.0307779312134	https://www.genecards.org/cgi-bin/carddisp.pl?gene=DTL
NHLRC1	NHL Repeat Containing E3 Ubiquitin Protein Ligase 1	Protein Coding	Q6VVB1	49	GC06M018120	14.984055519104	https://www.genecards.org/cgi-bin/carddisp.pl?gene=NHLRC1
HECW1	HECT, C2 And WW Domain Containing E3 Ubiquitin Protein Ligase 1	Protein Coding	Q76N89	41	GC07P043112	14.9098997116089	https://www.genecards.org/cgi-bin/carddisp.pl?gene=HECW1
RNF144A	Ring Finger Protein 144A	Protein Coding	P50876	42	GC02P006917	14.8958511352539	https://www.genecards.org/cgi-bin/carddisp.pl?gene=RNF144A
SUMO3	Small Ubiquitin Like Modifier 3	Protein Coding	P55854	47	GC21M044805	14.874267578125	https://www.genecards.org/cgi-bin/carddisp.pl?gene=SUMO3
ELOB	Elongin B	Protein Coding	Q15370	48	GC16M020391	14.8306550979614	https://www.genecards.org/cgi-bin/carddisp.pl?gene=ELOB
RNF4	Ring Finger Protein 4	Protein Coding	P78317	47	GC04P002462	14.8159313201904	https://www.genecards.org/cgi-bin/carddisp.pl?gene=RNF4
USP3	Ubiquitin Specific Peptidase 3	Protein Coding	Q9Y6I4	43	GC15P063504	14.8088827133179	https://www.genecards.org/cgi-bin/carddisp.pl?gene=USP3
USP24	Ubiquitin Specific Peptidase 24	Protein Coding	Q9UPU5	49	GC01M055066	14.7483434677124	https://www.genecards.org/cgi-bin/carddisp.pl?gene=USP24
USP22	Ubiquitin Specific Peptidase 22	Protein Coding	Q9UPT9	49	GC17M020999	14.6850118637085	https://www.genecards.org/cgi-bin/carddisp.pl?gene=USP22
CUL4B	Cullin 4B	Protein Coding	Q13620	51	GC0XM120524	14.6178150177002	https://www.genecards.org/cgi-bin/carddisp.pl?gene=CUL4B
LTN1	Listerin E3 Ubiquitin Protein Ligase 1	Protein Coding	O94822	43	GC21M028928	14.5768613815308	https://www.genecards.org/cgi-bin/carddisp.pl?gene=LTN1
MYCBP2	MYC Binding Protein 2	Protein Coding	O75592	44	GC13M077044	14.5652294158936	https://www.genecards.org/cgi-bin/carddisp.pl?gene=MYCBP2
TOPORS	TOP1 Binding Arginine/Serine Rich Protein, E3 Ubiquitin Ligase	Protein Coding	Q9NS56	51	GC09M032540	14.5260601043701	https://www.genecards.org/cgi-bin/carddisp.pl?gene=TOPORS
DTX3L	Deltex E3 Ubiquitin Ligase 3L	Protein Coding	Q8TDB6	44	GC03P122564	14.5170974731445	https://www.genecards.org/cgi-bin/carddisp.pl?gene=DTX3L
TARDBP	TAR DNA Binding Protein	Protein Coding	Q13148	56	GC01P039670	14.4850845336914	https://www.genecards.org/cgi-bin/carddisp.pl?gene=TARDBP
UBR3	Ubiquitin Protein Ligase E3 Component N-Recognin 3	Protein Coding	Q6ZT12	41	GC02P169827	14.4733276367188	https://www.genecards.org/cgi-bin/carddisp.pl?gene=UBR3
MIB2	MIB E3 Ubiquitin Protein Ligase 2	Protein Coding	Q96AX9	46	GC01P020503	14.4129323959351	https://www.genecards.org/cgi-bin/carddisp.pl?gene=MIB2
CHFR	Checkpoint With Forkhead And Ring Finger Domains	Protein Coding	Q96EP1	46	GC12M132822	14.4077825546265	https://www.genecards.org/cgi-bin/carddisp.pl?gene=CHFR
LNX1	Ligand Of Numb-Protein X 1	Protein Coding	Q8TBB1	50	GC04M053459	14.3957223892212	https://www.genecards.org/cgi-bin/carddisp.pl?gene=LNX1
CYLD	CYLD Lysine 63 Deubiquitinase	Protein Coding	Q9NQC7	56	GC16P050742	14.3735771179199	https://www.genecards.org/cgi-bin/carddisp.pl?gene=CYLD
HERC4	HECT And RLD Domain Containing E3 Ubiquitin Protein Ligase 4	Protein Coding	Q5GLZ8	44	GC10M067921	14.3508615493774	https://www.genecards.org/cgi-bin/carddisp.pl?gene=HERC4
UBL4A	Ubiquitin Like 4A	Protein Coding	P11441	45	GC0XM154483	14.3254642486572	https://www.genecards.org/cgi-bin/carddisp.pl?gene=UBL4A
HECTD3	HECT Domain E3 Ubiquitin Protein Ligase 3	Protein Coding	Q5T447	41	GC01M045002	14.2749862670898	https://www.genecards.org/cgi-bin/carddisp.pl?gene=HECTD3
NPLOC4	NPL4 Homolog, Ubiquitin Recognition Factor	Protein Coding	Q8TAT6	47	GC17M081556	14.2532863616943	https://www.genecards.org/cgi-bin/carddisp.pl?gene=NPLOC4
USP9Y	Ubiquitin Specific Peptidase 9 Y-Linked	Protein Coding	O00507	48	GC0YP012569	14.2412643432617	https://www.genecards.org/cgi-bin/carddisp.pl?gene=USP9Y
USP38	Ubiquitin Specific Peptidase 38	Protein Coding	Q8NB14	38	GC04P143184	14.2342844009399	https://www.genecards.org/cgi-bin/carddisp.pl?gene=USP38
USP28	Ubiquitin Specific Peptidase 28	Protein Coding	Q96RU2	47	GC11M113797	14.1862697601318	https://www.genecards.org/cgi-bin/carddisp.pl?gene=USP28
MGRN1	Mahogunin Ring Finger 1	Protein Coding	O60291	42	GC16P080510	14.1638078689575	https://www.genecards.org/cgi-bin/carddisp.pl?gene=MGRN1
MARCHF8	Membrane Associated Ring-CH-Type Finger 8	Protein Coding	Q5T0T0	41	GC10M047996	14.1501951217651	https://www.genecards.org/cgi-bin/carddisp.pl?gene=MARCHF8
UIMC1	Ubiquitin Interaction Motif Containing 1	Protein Coding	Q96RL1	48	GC05M176905	14.1455612182617	https://www.genecards.org/cgi-bin/carddisp.pl?gene=UIMC1
PCNA	Proliferating Cell Nuclear Antigen	Protein Coding	P12004	59	GC20M005114	14.1449394226074	https://www.genecards.org/cgi-bin/carddisp.pl?gene=PCNA
UBE3D	Ubiquitin Protein Ligase E3D	Protein Coding	Q7Z6J8	38	GC06M094590	14.1304121017456	https://www.genecards.org/cgi-bin/carddisp.pl?gene=UBE3D
RNF213	Ring Finger Protein 213	Protein Coding	Q63HN8	48	GC17P080260	14.0692834854126	https://www.genecards.org/cgi-bin/carddisp.pl?gene=RNF213
USP44	Ubiquitin Specific Peptidase 44	Protein Coding	Q9H0E7	45	GC12M095516	14.0568199157715	https://www.genecards.org/cgi-bin/carddisp.pl?gene=USP44
ELOC	Elongin C	Protein Coding	Q15369	51	GC08M073939	14.0228481292725	https://www.genecards.org/cgi-bin/carddisp.pl?gene=ELOC
HERC1	HECT And RLD Domain Containing E3 Ubiquitin Protein Ligase Family Member 1	Protein Coding	Q15751	47	GC15M063608	14.0003414154053	https://www.genecards.org/cgi-bin/carddisp.pl?gene=HERC1
FZR1	Fizzy And Cell Division Cycle 20 Related 1	Protein Coding	Q9UM11	48	GC19P003506	13.9525747299194	https://www.genecards.org/cgi-bin/carddisp.pl?gene=FZR1
RNF125	Ring Finger Protein 125	Protein Coding	Q96EQ8	44	GC18P032422	13.9214096069336	https://www.genecards.org/cgi-bin/carddisp.pl?gene=RNF125
USP30	Ubiquitin Specific Peptidase 30	Protein Coding	Q70CQ3	45	GC12P109027	13.8798627853394	https://www.genecards.org/cgi-bin/carddisp.pl?gene=USP30
CBLC	Cbl Proto-Oncogene C	Protein Coding	Q9ULV8	43	GC19P044777	13.8742771148682	https://www.genecards.org/cgi-bin/carddisp.pl?gene=CBLC
BIRC6	Baculoviral IAP Repeat Containing 6	Protein Coding	Q9NR09	48	GC02P032357	13.8005199432373	https://www.genecards.org/cgi-bin/carddisp.pl?gene=BIRC6
USP46	Ubiquitin Specific Peptidase 46	Protein Coding	P62068	43	GC04M052590	13.7893581390381	https://www.genecards.org/cgi-bin/carddisp.pl?gene=USP46
HERC3	HECT And RLD Domain Containing E3 Ubiquitin Protein Ligase 3	Protein Coding	Q15034	40	GC04P088579	13.7759017944336	https://www.genecards.org/cgi-bin/carddisp.pl?gene=HERC3
PJA2	Praja Ring Finger Ubiquitin Ligase 2	Protein Coding	O43164	43	GC05M109334	13.7454795837402	https://www.genecards.org/cgi-bin/carddisp.pl?gene=PJA2
RAD23A	RAD23 Homolog A, Nucleotide Excision Repair Protein	Protein Coding	P54725	51	GC19P112460	13.6924858093262	https://www.genecards.org/cgi-bin/carddisp.pl?gene=RAD23A
USP34	Ubiquitin Specific Peptidase 34	Protein Coding	Q70CQ2	44	GC02M061187	13.6848134994507	https://www.genecards.org/cgi-bin/carddisp.pl?gene=USP34
OTUB2	OTU Deubiquitinase, Ubiquitin Aldehyde Binding 2	Protein Coding	Q96DC9	41	GC14P094023	13.6689472198486	https://www.genecards.org/cgi-bin/carddisp.pl?gene=OTUB2
RNF14	Ring Finger Protein 14	Protein Coding	Q9UBS8	50	GC05P152252	13.6285438537598	https://www.genecards.org/cgi-bin/carddisp.pl?gene=RNF14
ZNRF1	Zinc And Ring Finger 1	Protein Coding	Q8ND25	44	GC16P074999	13.6201467514038	https://www.genecards.org/cgi-bin/carddisp.pl?gene=ZNRF1
USP18	Ubiquitin Specific Peptidase 18	Protein Coding	Q9UMW8	48	GC22P069881	13.6170616149902	https://www.genecards.org/cgi-bin/carddisp.pl?gene=USP18
FANCL	FA Complementation Group L	Protein Coding	Q9NW38	55	GC02M058127	13.6156826019287	https://www.genecards.org/cgi-bin/carddisp.pl?gene=FANCL
ATXN3	Ataxin 3	Protein Coding	P54252	55	GC14M119747	13.5889320373535	https://www.genecards.org/cgi-bin/carddisp.pl?gene=ATXN3
ANAPC11	Anaphase Promoting Complex Subunit 11	Protein Coding	Q9NYG5	43	GC17P081890	13.5878925323486	https://www.genecards.org/cgi-bin/carddisp.pl?gene=ANAPC11
UBQLN4	Ubiquilin 4	Protein Coding	Q9NRR5	48	GC01M161160	13.5788707733154	https://www.genecards.org/cgi-bin/carddisp.pl?gene=UBQLN4
PELI1	Pellino E3 Ubiquitin Protein Ligase 1	Protein Coding	Q96FA3	47	GC02M064092	13.5604991912842	https://www.genecards.org/cgi-bin/carddisp.pl?gene=PELI1
PJA1	Praja Ring Finger Ubiquitin Ligase 1	Protein Coding	Q8NG27	47	GC0XM069160	13.5432910919189	https://www.genecards.org/cgi-bin/carddisp.pl?gene=PJA1
BARD1	BRCA1 Associated RING Domain 1	Protein Coding	Q99728	55	GC02M214725	13.5407772064209	https://www.genecards.org/cgi-bin/carddisp.pl?gene=BARD1
RLIM	Ring Finger Protein, LIM Domain Interacting	Protein Coding	Q9NVW2	47	GC0XM074796	13.5191230773926	https://www.genecards.org/cgi-bin/carddisp.pl?gene=RLIM
OTULIN	OTU Deubiquitinase With Linear Linkage Specificity	Protein Coding	Q96BN8	48	GC05P014689	13.5011873245239	https://www.genecards.org/cgi-bin/carddisp.pl?gene=OTULIN
PSMD2	Proteasome 26S Subunit Ubiquitin Receptor, Non-ATPase 2	Protein Coding	Q13200	52	GC03P184452	13.4514064788818	https://www.genecards.org/cgi-bin/carddisp.pl?gene=PSMD2
HERPUD1	Homocysteine Inducible ER Protein With Ubiquitin Like Domain 1	Protein Coding	Q15011	44	GC16P056932	13.3602886199951	https://www.genecards.org/cgi-bin/carddisp.pl?gene=HERPUD1
HERC6	HECT And RLD Domain Containing E3 Ubiquitin Protein Ligase Family Member 6	Protein Coding	Q8IVU3	38	GC04P088378	13.2498607635498	https://www.genecards.org/cgi-bin/carddisp.pl?gene=HERC6
HERC5	HECT And RLD Domain Containing E3 Ubiquitin Protein Ligase 5	Protein Coding	Q9UII4	46	GC04P088457	13.2173776626587	https://www.genecards.org/cgi-bin/carddisp.pl?gene=HERC5
RNF34	Ring Finger Protein 34	Protein Coding	Q969K3	46	GC12P121400	13.198694229126	https://www.genecards.org/cgi-bin/carddisp.pl?gene=RNF34
HGS	Hepatocyte Growth Factor-Regulated Tyrosine Kinase Substrate	Protein Coding	O14964	52	GC17P081683	13.1851930618286	https://www.genecards.org/cgi-bin/carddisp.pl?gene=HGS
RNF41	Ring Finger Protein 41	Protein Coding	Q9H4P4	46	GC12M056202	13.1523523330688	https://www.genecards.org/cgi-bin/carddisp.pl?gene=RNF41
MARCHF2	Membrane Associated Ring-CH-Type Finger 2	Protein Coding	Q9P0N8	36	GC19P112192	13.1511268615723	https://www.genecards.org/cgi-bin/carddisp.pl?gene=MARCHF2
HSPA8	Heat Shock Protein Family A (Hsp70) Member 8	Protein Coding	P11142	58	GC11M123057	13.1477108001709	https://www.genecards.org/cgi-bin/carddisp.pl?gene=HSPA8
OPTN	Optineurin	Protein Coding	Q96CV9	53	GC10P013099	13.1440267562866	https://www.genecards.org/cgi-bin/carddisp.pl?gene=OPTN
HECTD2	HECT Domain E3 Ubiquitin Protein Ligase 2	Protein Coding	Q5U5R9	41	GC10P091409	13.1284685134888	https://www.genecards.org/cgi-bin/carddisp.pl?gene=HECTD2
ADRM1	ADRM1 26S Proteasome Ubiquitin Receptor	Protein Coding	Q16186	43	GC20P062302	13.1151285171509	https://www.genecards.org/cgi-bin/carddisp.pl?gene=ADRM1
KEAP1	Kelch Like ECH Associated Protein 1	Protein Coding	Q14145	56	GC19M010486	13.11403465271	https://www.genecards.org/cgi-bin/carddisp.pl?gene=KEAP1
MARCHF7	Membrane Associated Ring-CH-Type Finger 7	Protein Coding	Q9H992	40	GC02P159747	13.1024951934814	https://www.genecards.org/cgi-bin/carddisp.pl?gene=MARCHF7
TRAF7	TNF Receptor Associated Factor 7	Protein Coding	Q6Q0C0	48	GC16P080439	13.0448942184448	https://www.genecards.org/cgi-bin/carddisp.pl?gene=TRAF7
UBAP1	Ubiquitin Associated Protein 1	Protein Coding	Q9NZ09	47	GC09P034179	13.0442953109741	https://www.genecards.org/cgi-bin/carddisp.pl?gene=UBAP1
USP12	Ubiquitin Specific Peptidase 12	Protein Coding	O75317	40	GC13M027066	13.0253200531006	https://www.genecards.org/cgi-bin/carddisp.pl?gene=USP12
RFFL	Ring Finger And FYVE Like Domain Containing E3 Ubiquitin Protein Ligase	Protein Coding	Q8WZ73	42	GC17M076605	13.0215797424316	https://www.genecards.org/cgi-bin/carddisp.pl?gene=RFFL
UBAC1	UBA Domain Containing 1	Protein Coding	Q9BSL1	44	GC09M135932	12.9974069595337	https://www.genecards.org/cgi-bin/carddisp.pl?gene=UBAC1
DCAF1	DDB1 And CUL4 Associated Factor 1	Protein Coding	Q9Y4B6	46	GC03M051395	12.9756441116333	https://www.genecards.org/cgi-bin/carddisp.pl?gene=DCAF1
UBA2	Ubiquitin Like Modifier Activating Enzyme 2	Protein Coding	Q9UBT2	51	GC19P034428	12.9745969772339	https://www.genecards.org/cgi-bin/carddisp.pl?gene=UBA2
RNF123	Ring Finger Protein 123	Protein Coding	Q5XPI4	40	GC03P049689	12.9535455703735	https://www.genecards.org/cgi-bin/carddisp.pl?gene=RNF123
RNF144B	Ring Finger Protein 144B	Protein Coding	Q7Z419	45	GC06P018825	12.9424591064453	https://www.genecards.org/cgi-bin/carddisp.pl?gene=RNF144B
USP37	Ubiquitin Specific Peptidase 37	Protein Coding	Q86T82	44	GC02M218450	12.898946762085	https://www.genecards.org/cgi-bin/carddisp.pl?gene=USP37
PSMC5	Proteasome 26S Subunit, ATPase 5	Protein Coding	P62195	51	GC17P063827	12.88440990448	https://www.genecards.org/cgi-bin/carddisp.pl?gene=PSMC5
USP6	Ubiquitin Specific Peptidase 6	Protein Coding	P35125	46	GC17P005116	12.8825263977051	https://www.genecards.org/cgi-bin/carddisp.pl?gene=USP6
USP39	Ubiquitin Specific Peptidase 39	Protein Coding	Q53GS9	43	GC02P086489	12.8641424179077	https://www.genecards.org/cgi-bin/carddisp.pl?gene=USP39
IKBKG	Inhibitor Of Nuclear Factor Kappa B Kinase Regulatory Subunit Gamma	Protein Coding	Q9Y6K9	56	GC0XP154541	12.7857437133789	https://www.genecards.org/cgi-bin/carddisp.pl?gene=IKBKG
UBE2F	Ubiquitin Conjugating Enzyme E2 F (Putative)	Protein Coding	Q969M7	44	GC02P238029	12.7758455276489	https://www.genecards.org/cgi-bin/carddisp.pl?gene=UBE2F
SHPRH	SNF2 Histone Linker PHD RING Helicase	Protein Coding	Q149N8	45	GC06M145863	12.7559356689453	https://www.genecards.org/cgi-bin/carddisp.pl?gene=SHPRH
RNF25	Ring Finger Protein 25	Protein Coding	Q96BH1	43	GC02M218663	12.702618598938	https://www.genecards.org/cgi-bin/carddisp.pl?gene=RNF25
USP26	Ubiquitin Specific Peptidase 26	Protein Coding	Q9BXU7	45	GC0XM133024	12.69704246521	https://www.genecards.org/cgi-bin/carddisp.pl?gene=USP26
USP32	Ubiquitin Specific Peptidase 32	Protein Coding	Q8NFA0	42	GC17M078512	12.68044090271	https://www.genecards.org/cgi-bin/carddisp.pl?gene=USP32
PSMC3	Proteasome 26S Subunit, ATPase 3	Protein Coding	P17980	53	GC11M125007	12.6548376083374	https://www.genecards.org/cgi-bin/carddisp.pl?gene=PSMC3
BAG6	BAG Cochaperone 6	Protein Coding	P46379	47	GC06M031639	12.6142234802246	https://www.genecards.org/cgi-bin/carddisp.pl?gene=BAG6
RNF139	Ring Finger Protein 139	Protein Coding	Q8WU17	46	GC08P124474	12.6089372634888	https://www.genecards.org/cgi-bin/carddisp.pl?gene=RNF139
MARCHF1	Membrane Associated Ring-CH-Type Finger 1	Protein Coding	Q8TCQ1	39	GC04M163525	12.5985469818115	https://www.genecards.org/cgi-bin/carddisp.pl?gene=MARCHF1
CDC20	Cell Division Cycle 20	Protein Coding	Q12834	54	GC01P043358	12.5919361114502	https://www.genecards.org/cgi-bin/carddisp.pl?gene=CDC20
CBLL1	Cbl Proto-Oncogene Like 1	Protein Coding	Q75N03	45	GC07P107743	12.5598220825195	https://www.genecards.org/cgi-bin/carddisp.pl?gene=CBLL1
YOD1	YOD1 Deubiquitinase	Protein Coding	Q5VVQ6	39	GC01M207044	12.5586538314819	https://www.genecards.org/cgi-bin/carddisp.pl?gene=YOD1
FBXO7	F-Box Protein 7	Protein Coding	Q9Y3I1	52	GC22P032474	12.5395555496216	https://www.genecards.org/cgi-bin/carddisp.pl?gene=FBXO7
TBK1	TANK Binding Kinase 1	Protein Coding	Q9UHD2	58	GC12P064451	12.4900970458984	https://www.genecards.org/cgi-bin/carddisp.pl?gene=TBK1
CTNNB1	Catenin Beta 1	Protein Coding	P35222	62	GC03P041194	12.4852600097656	https://www.genecards.org/cgi-bin/carddisp.pl?gene=CTNNB1
USP35	Ubiquitin Specific Peptidase 35	Protein Coding	Q9P2H5	38	GC11P078188	12.473557472229	https://www.genecards.org/cgi-bin/carddisp.pl?gene=USP35
PSMC2	Proteasome 26S Subunit, ATPase 2	Protein Coding	P35998	50	GC07P103328	12.453558921814	https://www.genecards.org/cgi-bin/carddisp.pl?gene=PSMC2
USP40	Ubiquitin Specific Peptidase 40	Protein Coding	Q9NVE5	40	GC02M233475	12.4511709213257	https://www.genecards.org/cgi-bin/carddisp.pl?gene=USP40
G2E3	G2/M-Phase Specific E3 Ubiquitin Protein Ligase	Protein Coding	Q7L622	44	GC14P030559	12.3695240020752	https://www.genecards.org/cgi-bin/carddisp.pl?gene=G2E3
FBXO11	F-Box Protein 11	Protein Coding	Q86XK2	50	GC02M047789	12.3609848022461	https://www.genecards.org/cgi-bin/carddisp.pl?gene=FBXO11
USP17L2	Ubiquitin Specific Peptidase 17 Like Family Member 2	Protein Coding	Q6R6M4	34	GC08M013581	12.3513402938843	https://www.genecards.org/cgi-bin/carddisp.pl?gene=USP17L2
RNF7	Ring Finger Protein 7	Protein Coding	Q9UBF6	46	GC03P141738	12.3482542037964	https://www.genecards.org/cgi-bin/carddisp.pl?gene=RNF7
SOD1	Superoxide Dismutase 1	Protein Coding	P00441	61	GC21P031659	12.3222570419312	https://www.genecards.org/cgi-bin/carddisp.pl?gene=SOD1
GSK3B	Glycogen Synthase Kinase 3 Beta	Protein Coding	P49841	59	GC03M119821	12.3103637695313	https://www.genecards.org/cgi-bin/carddisp.pl?gene=GSK3B
USP49	Ubiquitin Specific Peptidase 49	Protein Coding	Q70CQ1	42	GC06M093999	12.3094148635864	https://www.genecards.org/cgi-bin/carddisp.pl?gene=USP49
PRPF19	Pre-MRNA Processing Factor 19	Protein Coding	Q9UMS4	44	GC11M060890	12.2992143630981	https://www.genecards.org/cgi-bin/carddisp.pl?gene=PRPF19
HNRNPA1	Heterogeneous Nuclear Ribonucleoprotein A1	Protein Coding	P09651	56	GC12P054280	12.2675228118896	https://www.genecards.org/cgi-bin/carddisp.pl?gene=HNRNPA1
HSPA1A	Heat Shock Protein Family A (Hsp70) Member 1A	Protein Coding	P0DMV8	55	GC06P134838	12.2570791244507	https://www.genecards.org/cgi-bin/carddisp.pl?gene=HSPA1A
RNF128	Ring Finger Protein 128	Protein Coding	Q8TEB7	41	GC0XP106693	12.1758127212524	https://www.genecards.org/cgi-bin/carddisp.pl?gene=RNF128
UBOX5	U-Box Domain Containing 5	Protein Coding	O94941	39	GC20M003107	12.1707391738892	https://www.genecards.org/cgi-bin/carddisp.pl?gene=UBOX5
RNF146	Ring Finger Protein 146	Protein Coding	Q9NTX7	46	GC06P127266	12.1597738265991	https://www.genecards.org/cgi-bin/carddisp.pl?gene=RNF146
UBR7	Ubiquitin Protein Ligase E3 Component N-Recognin 7	Protein Coding	Q8N806	45	GC14P093207	12.1317987442017	https://www.genecards.org/cgi-bin/carddisp.pl?gene=UBR7
TRAF3	TNF Receptor Associated Factor 3	Protein Coding	Q13114	55	GC14P115798	12.084939956665	https://www.genecards.org/cgi-bin/carddisp.pl?gene=TRAF3
HSP90AA1	Heat Shock Protein 90 Alpha Family Class A Member 1	Protein Coding	P07900	60	GC14M102080	12.0789232254028	https://www.genecards.org/cgi-bin/carddisp.pl?gene=HSP90AA1
HECTD4	HECT Domain E3 Ubiquitin Protein Ligase 4	Protein Coding	Q9Y4D8	41	GC12M112160	12.0407857894897	https://www.genecards.org/cgi-bin/carddisp.pl?gene=HECTD4
HSPA4	Heat Shock Protein Family A (Hsp70) Member 4	Protein Coding	P34932	52	GC05P133062	12.015830039978	https://www.genecards.org/cgi-bin/carddisp.pl?gene=HSPA4
MYLIP	Myosin Regulatory Light Chain Interacting Protein	Protein Coding	Q8WY64	45	GC06P016129	11.9998121261597	https://www.genecards.org/cgi-bin/carddisp.pl?gene=MYLIP
FUS	FUS RNA Binding Protein	Protein Coding	P35637	54	GC16P031180	11.9957027435303	https://www.genecards.org/cgi-bin/carddisp.pl?gene=FUS
FAU	FAU Ubiquitin Like And Ribosomal Protein S30 Fusion	Protein Coding	P62861	46	GC11M065120	11.9905767440796	https://www.genecards.org/cgi-bin/carddisp.pl?gene=FAU
TRIM27	Tripartite Motif Containing 27	Protein Coding	P14373	46	GC06M028903	11.9773483276367	https://www.genecards.org/cgi-bin/carddisp.pl?gene=TRIM27
DZIP3	DAZ Interacting Zinc Finger Protein 3	Protein Coding	Q86Y13	39	GC03P108589	11.9610109329224	https://www.genecards.org/cgi-bin/carddisp.pl?gene=DZIP3
PSMC4	Proteasome 26S Subunit, ATPase 4	Protein Coding	P43686	51	GC19P113047	11.956524848938	https://www.genecards.org/cgi-bin/carddisp.pl?gene=PSMC4
RNF152	Ring Finger Protein 152	Protein Coding	Q8N8N0	40	GC18M061808	11.9477663040161	https://www.genecards.org/cgi-bin/carddisp.pl?gene=RNF152
RNF114	Ring Finger Protein 114	Protein Coding	Q9Y508	44	GC20P049936	11.9455614089966	https://www.genecards.org/cgi-bin/carddisp.pl?gene=RNF114
RBBP6	RB Binding Protein 6, Ubiquitin Ligase	Protein Coding	Q7Z6E9	47	GC16P024537	11.9377384185791	https://www.genecards.org/cgi-bin/carddisp.pl?gene=RBBP6
TSG101	Tumor Susceptibility 101	Protein Coding	Q99816	53	GC11M018468	11.9192943572998	https://www.genecards.org/cgi-bin/carddisp.pl?gene=TSG101
BIRC3	Baculoviral IAP Repeat Containing 3	Protein Coding	Q13489	54	GC11P102317	11.8734073638916	https://www.genecards.org/cgi-bin/carddisp.pl?gene=BIRC3
RNF138	Ring Finger Protein 138	Protein Coding	Q8WVD3	41	GC18P032091	11.8275375366211	https://www.genecards.org/cgi-bin/carddisp.pl?gene=RNF138
MAPT	Microtubule Associated Protein Tau	Protein Coding	P10636	59	GC17P045894	11.7985076904297	https://www.genecards.org/cgi-bin/carddisp.pl?gene=MAPT
PINK1	PTEN Induced Kinase 1	Protein Coding	Q9BXM7	55	GC01P041392	11.7939252853394	https://www.genecards.org/cgi-bin/carddisp.pl?gene=PINK1
ANAPC2	Anaphase Promoting Complex Subunit 2	Protein Coding	Q9UJX6	46	GC09M137174	11.7918062210083	https://www.genecards.org/cgi-bin/carddisp.pl?gene=ANAPC2
SPOP	Speckle Type BTB/POZ Protein	Protein Coding	O43791	53	GC17M049598	11.7299585342407	https://www.genecards.org/cgi-bin/carddisp.pl?gene=SPOP
PSMC1	Proteasome 26S Subunit, ATPase 1	Protein Coding	P62191	51	GC14P090256	11.6840076446533	https://www.genecards.org/cgi-bin/carddisp.pl?gene=PSMC1
MARCHF5	Membrane Associated Ring-CH-Type Finger 5	Protein Coding	Q9NX47	44	GC10P109434	11.6569890975952	https://www.genecards.org/cgi-bin/carddisp.pl?gene=MARCHF5
TNFAIP3	TNF Alpha Induced Protein 3	Protein Coding	P21580	57	GC06P137866	11.6536960601807	https://www.genecards.org/cgi-bin/carddisp.pl?gene=TNFAIP3
PSMD1	Proteasome 26S Subunit, Non-ATPase 1	Protein Coding	Q99460	50	GC02P231056	11.6398553848267	https://www.genecards.org/cgi-bin/carddisp.pl?gene=PSMD1
UBL7	Ubiquitin Like 7	Protein Coding	Q96S82	41	GC15M148161	11.6376886367798	https://www.genecards.org/cgi-bin/carddisp.pl?gene=UBL7
UBL5	Ubiquitin Like 5	Protein Coding	Q9BZL1	41	GC19P009827	11.618631362915	https://www.genecards.org/cgi-bin/carddisp.pl?gene=UBL5
TMUB1	Transmembrane And Ubiquitin Like Domain Containing 1	Protein Coding	Q9BVT8	39	GC07M151081	11.5821552276611	https://www.genecards.org/cgi-bin/carddisp.pl?gene=TMUB1
RNF115	Ring Finger Protein 115	Protein Coding	Q9Y4L5	41	GC01M145738	11.5804920196533	https://www.genecards.org/cgi-bin/carddisp.pl?gene=RNF115
CDC27	Cell Division Cycle 27	Protein Coding	P30260	49	GC17M047117	11.5149660110474	https://www.genecards.org/cgi-bin/carddisp.pl?gene=CDC27
USP31	Ubiquitin Specific Peptidase 31	Protein Coding	Q70CQ4	43	GC16M023061	11.4841871261597	https://www.genecards.org/cgi-bin/carddisp.pl?gene=USP31
RNF126	Ring Finger Protein 126	Protein Coding	Q9BV68	39	GC19M000647	11.4823627471924	https://www.genecards.org/cgi-bin/carddisp.pl?gene=RNF126
HSPA5	Heat Shock Protein Family A (Hsp70) Member 5	Protein Coding	P11021	58	GC09M125234	11.4576082229614	https://www.genecards.org/cgi-bin/carddisp.pl?gene=HSPA5
RNF185	Ring Finger Protein 185	Protein Coding	Q96GF1	40	GC22P031160	11.4558143615723	https://www.genecards.org/cgi-bin/carddisp.pl?gene=RNF185
MAEA	Macrophage Erythroblast Attacher, E3 Ubiquitin Ligase	Protein Coding	Q7L5Y9	46	GC04P001289	11.4541959762573	https://www.genecards.org/cgi-bin/carddisp.pl?gene=MAEA
RING1	Ring Finger Protein 1	Protein Coding	Q06587	48	GC06P033208	11.4525089263916	https://www.genecards.org/cgi-bin/carddisp.pl?gene=RING1
RNF19B	Ring Finger Protein 19B	Protein Coding	Q6ZMZ0	38	GC01M033950	11.4314794540405	https://www.genecards.org/cgi-bin/carddisp.pl?gene=RNF19B
FAF2	Fas Associated Factor Family Member 2	Protein Coding	Q96CS3	47	GC05P176447	11.4302959442139	https://www.genecards.org/cgi-bin/carddisp.pl?gene=FAF2
EGFR	Epidermal Growth Factor Receptor	Protein Coding	P00533	63	GC07P055019	11.4086923599243	https://www.genecards.org/cgi-bin/carddisp.pl?gene=EGFR
DET1	DET1 Partner Of COP1 E3 Ubiquitin Ligase	Protein Coding	Q7L5Y6	38	GC15M148591	11.4025754928589	https://www.genecards.org/cgi-bin/carddisp.pl?gene=DET1
TRIM11	Tripartite Motif Containing 11	Protein Coding	Q96F44	42	GC01M228393	11.3493213653564	https://www.genecards.org/cgi-bin/carddisp.pl?gene=TRIM11
LRSAM1	Leucine Rich Repeat And Sterile Alpha Motif Containing 1	Protein Coding	Q6UWE0	48	GC09P127451	11.3311653137207	https://www.genecards.org/cgi-bin/carddisp.pl?gene=LRSAM1
RNF43	Ring Finger Protein 43	Protein Coding	Q68DV7	47	GC17M058352	11.2992429733276	https://www.genecards.org/cgi-bin/carddisp.pl?gene=RNF43
TMEM129	Transmembrane Protein 129, E3 Ubiquitin Ligase	Protein Coding	A0AVI4	40	GC04M001715	11.2910299301147	https://www.genecards.org/cgi-bin/carddisp.pl?gene=TMEM129
PSMA6	Proteasome 20S Subunit Alpha 6	Protein Coding	P60900	54	GC14P035278	11.2842645645142	https://www.genecards.org/cgi-bin/carddisp.pl?gene=PSMA6
SNCA	Synuclein Alpha	Protein Coding	P37840	60	GC04M089724	11.2668027877808	https://www.genecards.org/cgi-bin/carddisp.pl?gene=SNCA
USP29	Ubiquitin Specific Peptidase 29	Protein Coding	Q9HBJ7	42	GC19P057119	11.261251449585	https://www.genecards.org/cgi-bin/carddisp.pl?gene=USP29
PELI2	Pellino E3 Ubiquitin Protein Ligase Family Member 2	Protein Coding	Q9HAT8	43	GC14P056117	11.2597627639771	https://www.genecards.org/cgi-bin/carddisp.pl?gene=PELI2
RNF167	Ring Finger Protein 167	Protein Coding	Q9H6Y7	42	GC17P111051	11.2542448043823	https://www.genecards.org/cgi-bin/carddisp.pl?gene=RNF167
RAD23B	RAD23 Homolog B, Nucleotide Excision Repair Protein	Protein Coding	P54727	53	GC09P107283	11.2331104278564	https://www.genecards.org/cgi-bin/carddisp.pl?gene=RAD23B
UBFD1	Ubiquitin Family Domain Containing 1	Protein Coding	O14562	43	GC16P023557	11.2265300750732	https://www.genecards.org/cgi-bin/carddisp.pl?gene=UBFD1
UBE2L5	Ubiquitin Conjugating Enzyme E2 L5	Protein Coding	A0A1B0GUS4	19	GC13P030889	11.2251720428467	https://www.genecards.org/cgi-bin/carddisp.pl?gene=UBE2L5
RFWD3	Ring Finger And WD Repeat Domain 3	Protein Coding	Q6PCD5	48	GC16M074621	11.2009515762329	https://www.genecards.org/cgi-bin/carddisp.pl?gene=RFWD3
PSMA5	Proteasome 20S Subunit Alpha 5	Protein Coding	P28066	52	GC01M109399	11.1794385910034	https://www.genecards.org/cgi-bin/carddisp.pl?gene=PSMA5
TRIM28	Tripartite Motif Containing 28	Protein Coding	Q13263	52	GC19P058544	11.1694202423096	https://www.genecards.org/cgi-bin/carddisp.pl?gene=TRIM28
MARCHF4	Membrane Associated Ring-CH-Type Finger 4	Protein Coding	Q9P2E8	37	GC02M216260	11.1490898132324	https://www.genecards.org/cgi-bin/carddisp.pl?gene=MARCHF4
DDB2	Damage Specific DNA Binding Protein 2	Protein Coding	Q92466	54	GC11P047764	11.1292724609375	https://www.genecards.org/cgi-bin/carddisp.pl?gene=DDB2
TRIM5	Tripartite Motif Containing 5	Protein Coding	Q9C035	51	GC11M012059	11.1135816574097	https://www.genecards.org/cgi-bin/carddisp.pl?gene=TRIM5
PSMC6	Proteasome 26S Subunit, ATPase 6	Protein Coding	P62333	48	GC14P052707	11.0979928970337	https://www.genecards.org/cgi-bin/carddisp.pl?gene=PSMC6
UFM1	Ubiquitin Fold Modifier 1	Protein Coding	P61960	50	GC13P038349	11.0905199050903	https://www.genecards.org/cgi-bin/carddisp.pl?gene=UFM1
MKRN1	Makorin Ring Finger Protein 1	Protein Coding	Q9UHC7	45	GC07M140453	11.0820760726929	https://www.genecards.org/cgi-bin/carddisp.pl?gene=MKRN1
PSMA3	Proteasome 20S Subunit Alpha 3	Protein Coding	P25788	54	GC14P058244	11.0713787078857	https://www.genecards.org/cgi-bin/carddisp.pl?gene=PSMA3
RNF217	Ring Finger Protein 217	Protein Coding	Q8TC41	41	GC06P124962	11.0592813491821	https://www.genecards.org/cgi-bin/carddisp.pl?gene=RNF217
CCNF	Cyclin F	Protein Coding	P41002	48	GC16P002429	11.0482120513916	https://www.genecards.org/cgi-bin/carddisp.pl?gene=CCNF
RNF181	Ring Finger Protein 181	Protein Coding	Q9P0P0	38	GC02P086488	11.0455932617188	https://www.genecards.org/cgi-bin/carddisp.pl?gene=RNF181
RMND5A	Required For Meiotic Nuclear Division 5 Homolog A	Protein Coding	Q9H871	44	GC02P086721	11.0278053283691	https://www.genecards.org/cgi-bin/carddisp.pl?gene=RMND5A
DTX1	Deltex E3 Ubiquitin Ligase 1	Protein Coding	Q86Y01	47	GC12P113056	11.0192022323608	https://www.genecards.org/cgi-bin/carddisp.pl?gene=DTX1
USP43	Ubiquitin Specific Peptidase 43	Protein Coding	Q70EL4	39	GC17P009644	11.0166463851929	https://www.genecards.org/cgi-bin/carddisp.pl?gene=USP43
UBE2QL1	Ubiquitin Conjugating Enzyme E2 Q Family Like 1	Protein Coding	A1L167	36	GC05P006448	11.0082025527954	https://www.genecards.org/cgi-bin/carddisp.pl?gene=UBE2QL1
ZNRF2	Zinc And Ring Finger 2	Protein Coding	Q8NHG8	38	GC07P030284	11.0018577575684	https://www.genecards.org/cgi-bin/carddisp.pl?gene=ZNRF2
TRIM71	Tripartite Motif Containing 71	Protein Coding	Q2Q1W2	49	GC03P033329	10.9592084884644	https://www.genecards.org/cgi-bin/carddisp.pl?gene=TRIM71
HLTF	Helicase Like Transcription Factor	Protein Coding	Q14527	50	GC03M149030	10.9439859390259	https://www.genecards.org/cgi-bin/carddisp.pl?gene=HLTF
SH3RF1	SH3 Domain Containing Ring Finger 1	Protein Coding	Q7Z6J0	44	GC04M169094	10.9287271499634	https://www.genecards.org/cgi-bin/carddisp.pl?gene=SH3RF1
CDC23	Cell Division Cycle 23	Protein Coding	Q9UJX2	43	GC05M138215	10.8864831924438	https://www.genecards.org/cgi-bin/carddisp.pl?gene=CDC23
PELI3	Pellino E3 Ubiquitin Protein Ligase Family Member 3	Protein Coding	Q8N2H9	41	GC11P066466	10.8552532196045	https://www.genecards.org/cgi-bin/carddisp.pl?gene=PELI3
CUL7	Cullin 7	Protein Coding	Q14999	47	GC06M043037	10.8338804244995	https://www.genecards.org/cgi-bin/carddisp.pl?gene=CUL7
LOC100532749	Ubiquitination Factor E4A (UFD2 Homolog, Yeast) Pseudogene	Pseudogene		2	GC03M112245	10.8147497177124	https://www.genecards.org/cgi-bin/carddisp.pl?gene=LOC100532749
PARP1	Poly(ADP-Ribose) Polymerase 1	Protein Coding	P09874	59	GC01M226360	10.8023729324341	https://www.genecards.org/cgi-bin/carddisp.pl?gene=PARP1
CAND1	Cullin Associated And Neddylation Dissociated 1	Protein Coding	Q86VP6	46	GC12P067279	10.7373752593994	https://www.genecards.org/cgi-bin/carddisp.pl?gene=CAND1
PSMA1	Proteasome 20S Subunit Alpha 1	Protein Coding	P25786	51	GC11M014506	10.7027769088745	https://www.genecards.org/cgi-bin/carddisp.pl?gene=PSMA1
FBXL5	F-Box And Leucine Rich Repeat Protein 5	Protein Coding	Q9UKA1	44	GC04M015606	10.693169593811	https://www.genecards.org/cgi-bin/carddisp.pl?gene=FBXL5
UFC1	Ubiquitin-Fold Modifier Conjugating Enzyme 1	Protein Coding	Q9Y3C8	47	GC01P161152	10.6860046386719	https://www.genecards.org/cgi-bin/carddisp.pl?gene=UFC1
MARCHF3	Membrane Associated Ring-CH-Type Finger 3	Protein Coding	Q86UD3	37	GC05M126869	10.6854410171509	https://www.genecards.org/cgi-bin/carddisp.pl?gene=MARCHF3
TRIM9	Tripartite Motif Containing 9	Protein Coding	Q9C026	47	GC14M050975	10.6148262023926	https://www.genecards.org/cgi-bin/carddisp.pl?gene=TRIM9
USP51	Ubiquitin Specific Peptidase 51	Protein Coding	Q70EK9	36	GC0XM055484	10.6119232177734	https://www.genecards.org/cgi-bin/carddisp.pl?gene=USP51
USP42	Ubiquitin Specific Peptidase 42	Protein Coding	Q9H9J4	45	GC07P011571	10.5999269485474	https://www.genecards.org/cgi-bin/carddisp.pl?gene=USP42
PSMA7	Proteasome 20S Subunit Alpha 7	Protein Coding	O14818	53	GC20M062136	10.584584236145	https://www.genecards.org/cgi-bin/carddisp.pl?gene=PSMA7
TRIM56	Tripartite Motif Containing 56	Protein Coding	Q9BRZ2	42	GC07P101085	10.5677556991577	https://www.genecards.org/cgi-bin/carddisp.pl?gene=TRIM56
FBXO4	F-Box Protein 4	Protein Coding	Q9UKT5	40	GC05P041925	10.5370206832886	https://www.genecards.org/cgi-bin/carddisp.pl?gene=FBXO4
UBASH3B	Ubiquitin Associated And SH3 Domain Containing B	Protein Coding	Q8TF42	50	GC11P122655	10.4918994903564	https://www.genecards.org/cgi-bin/carddisp.pl?gene=UBASH3B
RNF220	Ring Finger Protein 220	Protein Coding	Q5VTB9	48	GC01P049557	10.4723377227783	https://www.genecards.org/cgi-bin/carddisp.pl?gene=RNF220
SUMO4	Small Ubiquitin Like Modifier 4	Protein Coding	Q6EEV6	46	GC06P149401	10.4645338058472	https://www.genecards.org/cgi-bin/carddisp.pl?gene=SUMO4
TRIM37	Tripartite Motif Containing 37	Protein Coding	O94972	51	GC17M078460	10.4622554779053	https://www.genecards.org/cgi-bin/carddisp.pl?gene=TRIM37
TRIM69	Tripartite Motif Containing 69	Protein Coding	Q86WT6	43	GC15P157216	10.4478073120117	https://www.genecards.org/cgi-bin/carddisp.pl?gene=TRIM69
ARK2C	Arkadia (RNF111) C-Terminal Like Ring Finger Ubiquitin Ligase 2C	Protein Coding	Q6ZSG1	38	GC18P046326	10.4315385818481	https://www.genecards.org/cgi-bin/carddisp.pl?gene=ARK2C
MARCHF10	Membrane Associated Ring-CH-Type Finger 10	Protein Coding	Q8NA82	39	GC17M078633	10.4225196838379	https://www.genecards.org/cgi-bin/carddisp.pl?gene=MARCHF10
RIGI	RNA Sensor RIG-I	Protein Coding	O95786	56	GC09M032525	10.4088039398193	https://www.genecards.org/cgi-bin/carddisp.pl?gene=RIGI
RNF169	Ring Finger Protein 169	Protein Coding	Q8NCN4	39	GC11P089600	10.4016704559326	https://www.genecards.org/cgi-bin/carddisp.pl?gene=RNF169
PSMD3	Proteasome 26S Subunit, Non-ATPase 3	Protein Coding	O43242	51	GC17P039980	10.3982429504395	https://www.genecards.org/cgi-bin/carddisp.pl?gene=PSMD3
NFE2L2	NFE2 Like BZIP Transcription Factor 2	Protein Coding	Q16236	60	GC02M177227	10.3976268768311	https://www.genecards.org/cgi-bin/carddisp.pl?gene=NFE2L2
SHARPIN	SHANK Associated RH Domain Interactor	Protein Coding	Q9H0F6	46	GC08M144098	10.3974056243896	https://www.genecards.org/cgi-bin/carddisp.pl?gene=SHARPIN
ATG7	Autophagy Related 7	Protein Coding	O95352	52	GC03P021552	10.3930215835571	https://www.genecards.org/cgi-bin/carddisp.pl?gene=ATG7
NUB1	Negative Regulator Of Ubiquitin Like Proteins 1	Protein Coding	Q9Y5A7	44	GC07P151341	10.3837995529175	https://www.genecards.org/cgi-bin/carddisp.pl?gene=NUB1
HIF1A	Hypoxia Inducible Factor 1 Subunit Alpha	Protein Coding	Q16665	57	GC14P061695	10.3498477935791	https://www.genecards.org/cgi-bin/carddisp.pl?gene=HIF1A
DCUN1D1	Defective In Cullin Neddylation 1 Domain Containing 1	Protein Coding	Q96GG9	45	GC03M182938	10.3243436813354	https://www.genecards.org/cgi-bin/carddisp.pl?gene=DCUN1D1
PML	PML Nuclear Body Scaffold	Protein Coding	P29590	54	GC15P073994	10.3219614028931	https://www.genecards.org/cgi-bin/carddisp.pl?gene=PML
RNF186	Ring Finger Protein 186	Protein Coding	Q9NXI6	37	GC01M019814	10.3002500534058	https://www.genecards.org/cgi-bin/carddisp.pl?gene=RNF186
PSMA2	Proteasome 20S Subunit Alpha 2	Protein Coding	P25787	52	GC07M042916	10.2947063446045	https://www.genecards.org/cgi-bin/carddisp.pl?gene=PSMA2
FBXW8	F-Box And WD Repeat Domain Containing 8	Protein Coding	Q8N3Y1	44	GC12P116910	10.2803249359131	https://www.genecards.org/cgi-bin/carddisp.pl?gene=FBXW8
HSPA1B	Heat Shock Protein Family A (Hsp70) Member 1B	Protein Coding	P0DMV9	46	GC06P134837	10.2711238861084	https://www.genecards.org/cgi-bin/carddisp.pl?gene=HSPA1B
PSMB4	Proteasome 20S Subunit Beta 4	Protein Coding	P28070	54	GC01P151399	10.2584266662598	https://www.genecards.org/cgi-bin/carddisp.pl?gene=PSMB4
PSMD11	Proteasome 26S Subunit, Non-ATPase 11	Protein Coding	O00231	48	GC17P032444	10.245644569397	https://www.genecards.org/cgi-bin/carddisp.pl?gene=PSMD11
NEURL1	Neuralized E3 Ubiquitin Protein Ligase 1	Protein Coding	O76050	45	GC10P103493	10.2376365661621	https://www.genecards.org/cgi-bin/carddisp.pl?gene=NEURL1
ANAPC1	Anaphase Promoting Complex Subunit 1	Protein Coding	Q9H1A4	48	GC02M111611	10.2361555099487	https://www.genecards.org/cgi-bin/carddisp.pl?gene=ANAPC1
DTX4	Deltex E3 Ubiquitin Ligase 4	Protein Coding	Q9Y2E6	41	GC11P059171	10.2212076187134	https://www.genecards.org/cgi-bin/carddisp.pl?gene=DTX4
PSMA4	Proteasome 20S Subunit Alpha 4	Protein Coding	P25789	52	GC15P078540	10.1759395599365	https://www.genecards.org/cgi-bin/carddisp.pl?gene=PSMA4
HDAC6	Histone Deacetylase 6	Protein Coding	Q9UBN7	62	GC0XP048801	10.1536664962769	https://www.genecards.org/cgi-bin/carddisp.pl?gene=HDAC6
TRIM31	Tripartite Motif Containing 31	Protein Coding	Q9BZY9	46	GC06M093687	10.144739151001	https://www.genecards.org/cgi-bin/carddisp.pl?gene=TRIM31
RNF182	Ring Finger Protein 182	Protein Coding	Q8N6D2	39	GC06P013924	10.1440954208374	https://www.genecards.org/cgi-bin/carddisp.pl?gene=RNF182
NEURL3	Neuralized E3 Ubiquitin Protein Ligase 3	Protein Coding	Q96EH8	34	GC02M100857	10.1393299102783	https://www.genecards.org/cgi-bin/carddisp.pl?gene=NEURL3
ZNRF3	Zinc And Ring Finger 3	Protein Coding	Q9ULT6	44	GC22P028883	10.1291160583496	https://www.genecards.org/cgi-bin/carddisp.pl?gene=ZNRF3
PSMD14	Proteasome 26S Subunit, Non-ATPase 14	Protein Coding	O00487	52	GC02P161308	10.1082811355591	https://www.genecards.org/cgi-bin/carddisp.pl?gene=PSMD14
TRIM17	Tripartite Motif Containing 17	Protein Coding	Q9Y577	44	GC01M228407	10.0851039886475	https://www.genecards.org/cgi-bin/carddisp.pl?gene=TRIM17
USP54	Ubiquitin Specific Peptidase 54	Protein Coding	Q70EL1	38	GC10M073497	10.0772867202759	https://www.genecards.org/cgi-bin/carddisp.pl?gene=USP54
NFKBIA	NFKB Inhibitor Alpha	Protein Coding	P25963	59	GC14M035401	10.0698013305664	https://www.genecards.org/cgi-bin/carddisp.pl?gene=NFKBIA
USP53	Ubiquitin Specific Peptidase 53	Protein Coding	Q70EK8	47	GC04P119212	10.0262546539307	https://www.genecards.org/cgi-bin/carddisp.pl?gene=USP53
TRIM62	Tripartite Motif Containing 62	Protein Coding	Q9BVG3	43	GC01M033981	10.0228929519653	https://www.genecards.org/cgi-bin/carddisp.pl?gene=TRIM62
MID1	Midline 1	Protein Coding	O15344	50	GC0XM010445	10.0156517028809	https://www.genecards.org/cgi-bin/carddisp.pl?gene=MID1
DTX2	Deltex E3 Ubiquitin Ligase 2	Protein Coding	Q86UW9	46	GC07P076461	10.005765914917	https://www.genecards.org/cgi-bin/carddisp.pl?gene=DTX2
PRKDC	Protein Kinase, DNA-Activated, Catalytic Subunit	Protein Coding	P78527	59	GC08M047773	10.0044403076172	https://www.genecards.org/cgi-bin/carddisp.pl?gene=PRKDC
TRAIP	TRAF Interacting Protein	Protein Coding	Q9BWF2	48	GC03M053756	9.9990119934082	https://www.genecards.org/cgi-bin/carddisp.pl?gene=TRAIP
ZRANB1	Zinc Finger RANBP2-Type Containing 1	Protein Coding	Q9UGI0	41	GC10P125104	9.98716449737549	https://www.genecards.org/cgi-bin/carddisp.pl?gene=ZRANB1
FBXO2	F-Box Protein 2	Protein Coding	Q9UK22	40	GC01M011637	9.94408893585205	https://www.genecards.org/cgi-bin/carddisp.pl?gene=FBXO2
USP17L24	Ubiquitin Specific Peptidase 17 Like Family Member 24	Protein Coding	Q0WX57	20	GC04P009327	9.92890357971191	https://www.genecards.org/cgi-bin/carddisp.pl?gene=USP17L24
CDKN2A	Cyclin Dependent Kinase Inhibitor 2A	Protein Coding	Q8N726	60	GC09M021967	9.9204683303833	https://www.genecards.org/cgi-bin/carddisp.pl?gene=CDKN2A
PSMB1	Proteasome 20S Subunit Beta 1	Protein Coding	P20618	54	GC06M170535	9.91084098815918	https://www.genecards.org/cgi-bin/carddisp.pl?gene=PSMB1
UBAP2L	Ubiquitin Associated Protein 2 Like	Protein Coding	Q14157	41	GC01P164477	9.90802001953125	https://www.genecards.org/cgi-bin/carddisp.pl?gene=UBAP2L
USP17L30	Ubiquitin Specific Peptidase 17 Like Family Member 30	Protein Coding	Q0WX57	20	GC04P009372	9.88883972167969	https://www.genecards.org/cgi-bin/carddisp.pl?gene=USP17L30
USP17L25	Ubiquitin Specific Peptidase 17 Like Family Member 25	Protein Coding	Q0WX57	19	GC04P009333	9.88883972167969	https://www.genecards.org/cgi-bin/carddisp.pl?gene=USP17L25
USP17L26	Ubiquitin Specific Peptidase 17 Like Family Member 26	Protein Coding	Q0WX57	19	GC04P009338	9.88883972167969	https://www.genecards.org/cgi-bin/carddisp.pl?gene=USP17L26
USP17L27	Ubiquitin Specific Peptidase 17 Like Family Member 27	Protein Coding	Q0WX57	19	GC04P009347	9.88883972167969	https://www.genecards.org/cgi-bin/carddisp.pl?gene=USP17L27
USP17L29	Ubiquitin Specific Peptidase 17 Like Family Member 29	Protein Coding	Q0WX57	19	GC04P009357	9.88883972167969	https://www.genecards.org/cgi-bin/carddisp.pl?gene=USP17L29
USP17L28	Ubiquitin Specific Peptidase 17 Like Family Member 28	Protein Coding	Q0WX57	18	GC04P009352	9.88883972167969	https://www.genecards.org/cgi-bin/carddisp.pl?gene=USP17L28
RNF170	Ring Finger Protein 170	Protein Coding	Q96K19	46	GC08M044217	9.84682273864746	https://www.genecards.org/cgi-bin/carddisp.pl?gene=RNF170
TTC3	Tetratricopeptide Repeat Domain 3	Protein Coding	P53804	43	GC21P037073	9.8423376083374	https://www.genecards.org/cgi-bin/carddisp.pl?gene=TTC3
RNF166	Ring Finger Protein 166	Protein Coding	Q96A37	43	GC16M088696	9.83624458312988	https://www.genecards.org/cgi-bin/carddisp.pl?gene=RNF166
MARCHF9	Membrane Associated Ring-CH-Type Finger 9	Protein Coding	Q86YJ5	39	GC12P060692	9.82393741607666	https://www.genecards.org/cgi-bin/carddisp.pl?gene=MARCHF9
CDKN1B	Cyclin Dependent Kinase Inhibitor 1B	Protein Coding	P46527	57	GC12P039206	9.81576824188232	https://www.genecards.org/cgi-bin/carddisp.pl?gene=CDKN1B
PSMB5	Proteasome 20S Subunit Beta 5	Protein Coding	P28074	52	GC14M023016	9.81272888183594	https://www.genecards.org/cgi-bin/carddisp.pl?gene=PSMB5
SAE1	SUMO1 Activating Enzyme Subunit 1	Protein Coding	Q9UBE0	51	GC19P113322	9.80181312561035	https://www.genecards.org/cgi-bin/carddisp.pl?gene=SAE1
UBAP2	Ubiquitin Associated Protein 2	Protein Coding	Q5T6F2	38	GC09M033921	9.76654434204102	https://www.genecards.org/cgi-bin/carddisp.pl?gene=UBAP2
ASB2	Ankyrin Repeat And SOCS Box Containing 2	Protein Coding	Q96Q27	46	GC14M093934	9.75705528259277	https://www.genecards.org/cgi-bin/carddisp.pl?gene=ASB2
MKRN2	Makorin Ring Finger Protein 2	Protein Coding	Q9H000	43	GC03P021574	9.75426959991455	https://www.genecards.org/cgi-bin/carddisp.pl?gene=MKRN2
UBTD1	Ubiquitin Domain Containing 1	Protein Coding	Q9HAC8	36	GC10P097498	9.74996471405029	https://www.genecards.org/cgi-bin/carddisp.pl?gene=UBTD1
NAE1	NEDD8 Activating Enzyme E1 Subunit 1	Protein Coding	Q13564	53	GC16M066806	9.7468318939209	https://www.genecards.org/cgi-bin/carddisp.pl?gene=NAE1
FBXO32	F-Box Protein 32	Protein Coding	Q969P5	48	GC08M123604	9.74288177490234	https://www.genecards.org/cgi-bin/carddisp.pl?gene=FBXO32
PSMD12	Proteasome 26S Subunit, Non-ATPase 12	Protein Coding	O00232	51	GC17M067337	9.7425651550293	https://www.genecards.org/cgi-bin/carddisp.pl?gene=PSMD12
FBXW5	F-Box And WD Repeat Domain Containing 5	Protein Coding	Q969U6	44	GC09M138744	9.74082183837891	https://www.genecards.org/cgi-bin/carddisp.pl?gene=FBXW5
STAM	Signal Transducing Adaptor Molecule	Protein Coding	Q92783	47	GC10P017816	9.73703098297119	https://www.genecards.org/cgi-bin/carddisp.pl?gene=STAM
ZFP91	ZFP91 Zinc Finger Protein, Atypical E3 Ubiquitin Ligase	Protein Coding	Q96JP5	43	GC11P058729	9.6882381439209	https://www.genecards.org/cgi-bin/carddisp.pl?gene=ZFP91
CCNB1IP1	Cyclin B1 Interacting Protein 1	Protein Coding	Q9NPC3	39	GC14M020311	9.6722297668457	https://www.genecards.org/cgi-bin/carddisp.pl?gene=CCNB1IP1
USP45	Ubiquitin Specific Peptidase 45	Protein Coding	Q70EL2	46	GC06M099432	9.66780281066895	https://www.genecards.org/cgi-bin/carddisp.pl?gene=USP45
DTX3	Deltex E3 Ubiquitin Ligase 3	Protein Coding	Q8N9I9	43	GC12P057604	9.66025352478027	https://www.genecards.org/cgi-bin/carddisp.pl?gene=DTX3
ANAPC7	Anaphase Promoting Complex Subunit 7	Protein Coding	Q9UJX3	44	GC12M110372	9.64458274841309	https://www.genecards.org/cgi-bin/carddisp.pl?gene=ANAPC7
FBXO9	F-Box Protein 9	Protein Coding	Q9UK97	45	GC06P135168	9.64008140563965	https://www.genecards.org/cgi-bin/carddisp.pl?gene=FBXO9
EPS15	Epidermal Growth Factor Receptor Pathway Substrate 15	Protein Coding	P42566	52	GC01M051354	9.60166358947754	https://www.genecards.org/cgi-bin/carddisp.pl?gene=EPS15
AMBRA1	Autophagy And Beclin 1 Regulator 1	Protein Coding	Q9C0C7	45	GC11M124983	9.59520530700684	https://www.genecards.org/cgi-bin/carddisp.pl?gene=AMBRA1
UBXN7	UBX Domain Protein 7	Protein Coding	O94888	41	GC03M196347	9.5831995010376	https://www.genecards.org/cgi-bin/carddisp.pl?gene=UBXN7
TRIM39	Tripartite Motif Containing 39	Protein Coding	Q9HCM9	46	GC06P134788	9.58064270019531	https://www.genecards.org/cgi-bin/carddisp.pl?gene=TRIM39
CDC16	Cell Division Cycle 16	Protein Coding	Q13042	47	GC13P114234	9.57916736602783	https://www.genecards.org/cgi-bin/carddisp.pl?gene=CDC16
BRCC3	BRCA1/BRCA2-Containing Complex Subunit 3	Protein Coding	P46736	48	GC0XP155071	9.57335472106934	https://www.genecards.org/cgi-bin/carddisp.pl?gene=BRCC3
TRIM65	Tripartite Motif Containing 65	Protein Coding	Q6PJ69	39	GC17M082399	9.57275009155273	https://www.genecards.org/cgi-bin/carddisp.pl?gene=TRIM65
PPIL2	Peptidylprolyl Isomerase Like 2	Protein Coding	Q13356	47	GC22P075039	9.56446647644043	https://www.genecards.org/cgi-bin/carddisp.pl?gene=PPIL2
STAMBP	STAM Binding Protein	Protein Coding	O95630	52	GC02P073828	9.5568380355835	https://www.genecards.org/cgi-bin/carddisp.pl?gene=STAMBP
FBXO3	F-Box Protein 3	Protein Coding	Q9UK99	47	GC11M033740	9.54634952545166	https://www.genecards.org/cgi-bin/carddisp.pl?gene=FBXO3
CDKN1A	Cyclin Dependent Kinase Inhibitor 1A	Protein Coding	P38936	58	GC06P134985	9.54528141021729	https://www.genecards.org/cgi-bin/carddisp.pl?gene=CDKN1A
HNRNPA2B1	Heterogeneous Nuclear Ribonucleoprotein A2/B1	Protein Coding	P22626	54	GC07M026174	9.53243350982666	https://www.genecards.org/cgi-bin/carddisp.pl?gene=HNRNPA2B1
NEURL1B	Neuralized E3 Ubiquitin Protein Ligase 1B	Protein Coding	A8MQ27	34	GC05P172641	9.53041076660156	https://www.genecards.org/cgi-bin/carddisp.pl?gene=NEURL1B
USP17L6P	Ubiquitin Specific Peptidase 17 Like Family Member 6, Pseudogene	Pseudogene	Q6QN14	17	GC04P009371	9.51569843292236	https://www.genecards.org/cgi-bin/carddisp.pl?gene=USP17L6P
CBLL2	Cbl Proto-Oncogene Like 2	Protein Coding	Q8N7E2	33	GC0XP022272	9.51261615753174	https://www.genecards.org/cgi-bin/carddisp.pl?gene=CBLL2
RNF6	Ring Finger Protein 6	Protein Coding	Q9Y252	46	GC13M026132	9.49092388153076	https://www.genecards.org/cgi-bin/carddisp.pl?gene=RNF6
LOC125177489	Sharpr-MPRA Regulatory Region 15390	Functional Element		8	GC17P114365	9.4822826385498	https://www.genecards.org/cgi-bin/carddisp.pl?gene=LOC125177489
PLAA	Phospholipase A2 Activating Protein	Protein Coding	Q9Y263	51	GC09M026903	9.46289539337158	https://www.genecards.org/cgi-bin/carddisp.pl?gene=PLAA
DCTN1	Dynactin Subunit 1	Protein Coding	Q14203	56	GC02M074361	9.45812320709229	https://www.genecards.org/cgi-bin/carddisp.pl?gene=DCTN1
KLHL3	Kelch Like Family Member 3	Protein Coding	Q9UH77	50	GC05M137617	9.43366241455078	https://www.genecards.org/cgi-bin/carddisp.pl?gene=KLHL3
RNF135	Ring Finger Protein 135	Protein Coding	Q8IUD6	49	GC17P030958	9.42545890808105	https://www.genecards.org/cgi-bin/carddisp.pl?gene=RNF135
CNOT4	CCR4-NOT Transcription Complex Subunit 4	Protein Coding	O95628	44	GC07M135361	9.41600322723389	https://www.genecards.org/cgi-bin/carddisp.pl?gene=CNOT4
BRAP	BRCA1 Associated Protein	Protein Coding	Q7Z569	47	GC12M111642	9.40995979309082	https://www.genecards.org/cgi-bin/carddisp.pl?gene=BRAP
TRIM50	Tripartite Motif Containing 50	Protein Coding	Q86XT4	41	GC07M073312	9.40493488311768	https://www.genecards.org/cgi-bin/carddisp.pl?gene=TRIM50
USP27X	Ubiquitin Specific Peptidase 27 X-Linked	Protein Coding	A6NNY8	39	GC0XP049879	9.40081024169922	https://www.genecards.org/cgi-bin/carddisp.pl?gene=USP27X
NDFIP1	Nedd4 Family Interacting Protein 1	Protein Coding	Q9BT67	46	GC05P142108	9.38636684417725	https://www.genecards.org/cgi-bin/carddisp.pl?gene=NDFIP1
KLHL20	Kelch Like Family Member 20	Protein Coding	Q9Y2M5	43	GC01P173714	9.35760879516602	https://www.genecards.org/cgi-bin/carddisp.pl?gene=KLHL20
RNF187	Ring Finger Protein 187	Protein Coding	Q5TA31	36	GC01P228487	9.33738136291504	https://www.genecards.org/cgi-bin/carddisp.pl?gene=RNF187
TRIM41	Tripartite Motif Containing 41	Protein Coding	Q8WV44	42	GC05P181222	9.29759120941162	https://www.genecards.org/cgi-bin/carddisp.pl?gene=TRIM41
PSMD7	Proteasome 26S Subunit, Non-ATPase 7	Protein Coding	P51665	52	GC16P074296	9.29146766662598	https://www.genecards.org/cgi-bin/carddisp.pl?gene=PSMD7
ZNF598	Zinc Finger Protein 598, E3 Ubiquitin Ligase	Protein Coding	Q86UK7	38	GC16M020305	9.29018497467041	https://www.genecards.org/cgi-bin/carddisp.pl?gene=ZNF598
UBXN1	UBX Domain Protein 1	Protein Coding	Q04323	41	GC11M125247	9.25116539001465	https://www.genecards.org/cgi-bin/carddisp.pl?gene=UBXN1
TRIM2	Tripartite Motif Containing 2	Protein Coding	Q9C040	49	GC04P153152	9.25075626373291	https://www.genecards.org/cgi-bin/carddisp.pl?gene=TRIM2
ZUP1	Zinc Finger Containing Ubiquitin Peptidase 1	Protein Coding	Q96AP4	43	GC06M116653	9.24750423431396	https://www.genecards.org/cgi-bin/carddisp.pl?gene=ZUP1
FAF1	Fas Associated Factor 1	Protein Coding	Q9UNN5	49	GC01M050439	9.22825717926025	https://www.genecards.org/cgi-bin/carddisp.pl?gene=FAF1
ANAPC5	Anaphase Promoting Complex Subunit 5	Protein Coding	Q9UJX4	45	GC12M121308	9.22757053375244	https://www.genecards.org/cgi-bin/carddisp.pl?gene=ANAPC5
COPS5	COP9 Signalosome Subunit 5	Protein Coding	Q92905	51	GC08M067043	9.20908164978027	https://www.genecards.org/cgi-bin/carddisp.pl?gene=COPS5
ANAPC10	Anaphase Promoting Complex Subunit 10	Protein Coding	Q9UM13	45	GC04M144831	9.18098545074463	https://www.genecards.org/cgi-bin/carddisp.pl?gene=ANAPC10
RNF180	Ring Finger Protein 180	Protein Coding	Q86T96	37	GC05P064165	9.15940284729004	https://www.genecards.org/cgi-bin/carddisp.pl?gene=RNF180
UBE2NL	Ubiquitin Conjugating Enzyme E2 N Like (Gene/Pseudogene)	Protein Coding	Q5JXB2	30	GC0XP143884	9.14376640319824	https://www.genecards.org/cgi-bin/carddisp.pl?gene=UBE2NL
PIAS4	Protein Inhibitor Of Activated STAT 4	Protein Coding	Q8N2W9	47	GC19P004007	9.13118267059326	https://www.genecards.org/cgi-bin/carddisp.pl?gene=PIAS4
FBXO6	F-Box Protein 6	Protein Coding	Q9NRD1	43	GC01P011664	9.12886810302734	https://www.genecards.org/cgi-bin/carddisp.pl?gene=FBXO6
HSP90AB1	Heat Shock Protein 90 Alpha Family Class B Member 1	Protein Coding	P08238	58	GC06P044246	9.12008094787598	https://www.genecards.org/cgi-bin/carddisp.pl?gene=HSP90AB1
TRIM8	Tripartite Motif Containing 8	Protein Coding	Q9BZR9	47	GC10P109851	9.11431503295898	https://www.genecards.org/cgi-bin/carddisp.pl?gene=TRIM8
MARCHF11	Membrane Associated Ring-CH-Type Finger 11	Protein Coding	A6NNE9	34	GC05M016069	9.10476207733154	https://www.genecards.org/cgi-bin/carddisp.pl?gene=MARCHF11
SPSB1	SplA/Ryanodine Receptor Domain And SOCS Box Containing 1	Protein Coding	Q96BD6	41	GC01P009292	9.07881736755371	https://www.genecards.org/cgi-bin/carddisp.pl?gene=SPSB1
PFN1	Profilin 1	Protein Coding	P07737	54	GC17M004945	9.06248092651367	https://www.genecards.org/cgi-bin/carddisp.pl?gene=PFN1
IKBKB	Inhibitor Of Nuclear Factor Kappa B Kinase Subunit Beta	Protein Coding	O14920	62	GC08P042271	9.05103874206543	https://www.genecards.org/cgi-bin/carddisp.pl?gene=IKBKB
UBL3	Ubiquitin Like 3	Protein Coding	O95164	43	GC13M029764	9.02070426940918	https://www.genecards.org/cgi-bin/carddisp.pl?gene=UBL3
FBXO31	F-Box Protein 31	Protein Coding	Q5XUX0	46	GC16M087326	9.01529788970947	https://www.genecards.org/cgi-bin/carddisp.pl?gene=FBXO31
RNF149	Ring Finger Protein 149	Protein Coding	Q8NC42	39	GC02M101271	9.00364398956299	https://www.genecards.org/cgi-bin/carddisp.pl?gene=RNF149
PSMB7	Proteasome 20S Subunit Beta 7	Protein Coding	Q99436	47	GC09M124353	8.99766635894775	https://www.genecards.org/cgi-bin/carddisp.pl?gene=PSMB7
PSMB6	Proteasome 20S Subunit Beta 6	Protein Coding	P28072	50	GC17P004796	8.96115589141846	https://www.genecards.org/cgi-bin/carddisp.pl?gene=PSMB6
KLHL21	Kelch Like Family Member 21	Protein Coding	Q9UJP4	39	GC01M014341	8.96020221710205	https://www.genecards.org/cgi-bin/carddisp.pl?gene=KLHL21
PSMB2	Proteasome 20S Subunit Beta 2	Protein Coding	P49721	51	GC01M035599	8.93887519836426	https://www.genecards.org/cgi-bin/carddisp.pl?gene=PSMB2
TRIM13	Tripartite Motif Containing 13	Protein Coding	O60858	44	GC13P049995	8.91643810272217	https://www.genecards.org/cgi-bin/carddisp.pl?gene=TRIM13
RNF103	Ring Finger Protein 103	Protein Coding	O00237	40	GC02M086603	8.91349792480469	https://www.genecards.org/cgi-bin/carddisp.pl?gene=RNF103
CUL9	Cullin 9	Protein Coding	Q8IWT3	45	GC06P043182	8.90576076507568	https://www.genecards.org/cgi-bin/carddisp.pl?gene=CUL9
ERCC8	ERCC Excision Repair 8, CSA Ubiquitin Ligase Complex Subunit	Protein Coding	Q13216	50	GC05M060913	8.87407112121582	https://www.genecards.org/cgi-bin/carddisp.pl?gene=ERCC8
RNF13	Ring Finger Protein 13	Protein Coding	O43567	47	GC03P149812	8.86780643463135	https://www.genecards.org/cgi-bin/carddisp.pl?gene=RNF13
KCMF1	Potassium Channel Modulatory Factor 1	Protein Coding	Q9P0J7	45	GC02P084971	8.85299777984619	https://www.genecards.org/cgi-bin/carddisp.pl?gene=KCMF1
TRIM33	Tripartite Motif Containing 33	Protein Coding	Q9UPN9	51	GC01M114392	8.85140991210938	https://www.genecards.org/cgi-bin/carddisp.pl?gene=TRIM33
ANKIB1	Ankyrin Repeat And IBR Domain Containing 1	Protein Coding	Q9P2G1	38	GC07P092246	8.85080814361572	https://www.genecards.org/cgi-bin/carddisp.pl?gene=ANKIB1
CDK1	Cyclin Dependent Kinase 1	Protein Coding	P06493	56	GC10P060772	8.8203125	https://www.genecards.org/cgi-bin/carddisp.pl?gene=CDK1
UBASH3A	Ubiquitin Associated And SH3 Domain Containing A	Protein Coding	P57075	47	GC21P042403	8.81909465789795	https://www.genecards.org/cgi-bin/carddisp.pl?gene=UBASH3A
PLK1	Polo Like Kinase 1	Protein Coding	P53350	60	GC16P081177	8.81581687927246	https://www.genecards.org/cgi-bin/carddisp.pl?gene=PLK1
AKT1	AKT Serine/Threonine Kinase 1	Protein Coding	P31749	62	GC14M104769	8.81395053863525	https://www.genecards.org/cgi-bin/carddisp.pl?gene=AKT1
RIPK1	Receptor Interacting Serine/Threonine Kinase 1	Protein Coding	Q13546	59	GC06P006449	8.81175231933594	https://www.genecards.org/cgi-bin/carddisp.pl?gene=RIPK1
SEL1L	SEL1L Adaptor Subunit Of SYVN1 Ubiquitin Ligase	Protein Coding	Q9UBV2	50	GC14M081471	8.80473232269287	https://www.genecards.org/cgi-bin/carddisp.pl?gene=SEL1L
SNCAIP	Synuclein Alpha Interacting Protein	Protein Coding	Q9Y6H5	52	GC05P122311	8.80046653747559	https://www.genecards.org/cgi-bin/carddisp.pl?gene=SNCAIP
DERL1	Derlin 1	Protein Coding	Q9BUN8	45	GC08M123013	8.79324913024902	https://www.genecards.org/cgi-bin/carddisp.pl?gene=DERL1
PSMD13	Proteasome 26S Subunit, Non-ATPase 13	Protein Coding	Q9UNM6	48	GC11P000236	8.77722549438477	https://www.genecards.org/cgi-bin/carddisp.pl?gene=PSMD13
PSMB3	Proteasome 20S Subunit Beta 3	Protein Coding	P49720	49	GC17P038752	8.77322101593018	https://www.genecards.org/cgi-bin/carddisp.pl?gene=PSMB3
RNF10	Ring Finger Protein 10	Protein Coding	Q8N5U6	43	GC12P120596	8.76444816589355	https://www.genecards.org/cgi-bin/carddisp.pl?gene=RNF10
USP50	Ubiquitin Specific Peptidase 50	Protein Coding	Q70EL3	39	GC15M050493	8.76392364501953	https://www.genecards.org/cgi-bin/carddisp.pl?gene=USP50
CRBN	Cereblon	Protein Coding	Q96SW2	52	GC03M003144	8.76102256774902	https://www.genecards.org/cgi-bin/carddisp.pl?gene=CRBN
CXCR4	C-X-C Motif Chemokine Receptor 4	Protein Coding	P61073	61	GC02M136114	8.75112724304199	https://www.genecards.org/cgi-bin/carddisp.pl?gene=CXCR4
UBTD2	Ubiquitin Domain Containing 2	Protein Coding	Q8WUN7	38	GC05M172209	8.74672603607178	https://www.genecards.org/cgi-bin/carddisp.pl?gene=UBTD2
USP17L5	Ubiquitin Specific Peptidase 17 Like Family Member 5	Protein Coding	A8MUK1	23	GC04P009342	8.73634433746338	https://www.genecards.org/cgi-bin/carddisp.pl?gene=USP17L5
BMI1	BMI1 Proto-Oncogene, Polycomb Ring Finger	Protein Coding	P35226	52	GC10P022337	8.72297859191895	https://www.genecards.org/cgi-bin/carddisp.pl?gene=BMI1
ZNRF4	Zinc And Ring Finger 4	Protein Coding	Q8WWF5	37	GC19P005455	8.7167911529541	https://www.genecards.org/cgi-bin/carddisp.pl?gene=ZNRF4
RMND5B	Required For Meiotic Nuclear Division 5 Homolog B	Protein Coding	Q96G75	42	GC05P178130	8.71303462982178	https://www.genecards.org/cgi-bin/carddisp.pl?gene=RMND5B
TRIM23	Tripartite Motif Containing 23	Protein Coding	P36406	45	GC05M065589	8.71220779418945	https://www.genecards.org/cgi-bin/carddisp.pl?gene=TRIM23
NEURL2	Neuralized E3 Ubiquitin Protein Ligase 2	Protein Coding	Q9BR09	37	GC20M045888	8.68487167358398	https://www.genecards.org/cgi-bin/carddisp.pl?gene=NEURL2
HSPA9	Heat Shock Protein Family A (Hsp70) Member 9	Protein Coding	P38646	56	GC05M138554	8.67073249816895	https://www.genecards.org/cgi-bin/carddisp.pl?gene=HSPA9
TRPC4AP	Transient Receptor Potential Cation Channel Subfamily C Member 4 Associated Protein	Protein Coding	Q8TEL6	43	GC20M035002	8.66938018798828	https://www.genecards.org/cgi-bin/carddisp.pl?gene=TRPC4AP
ANAPC4	Anaphase Promoting Complex Subunit 4	Protein Coding	Q9UJX5	40	GC04P025641	8.66157150268555	https://www.genecards.org/cgi-bin/carddisp.pl?gene=ANAPC4
RNF38	Ring Finger Protein 38	Protein Coding	Q9H0F5	39	GC09M036336	8.65945720672607	https://www.genecards.org/cgi-bin/carddisp.pl?gene=RNF38
RNF183	Ring Finger Protein 183	Protein Coding	Q96D59	39	GC09M113297	8.65552997589111	https://www.genecards.org/cgi-bin/carddisp.pl?gene=RNF183
PSMD8	Proteasome 26S Subunit, Non-ATPase 8	Protein Coding	P48556	50	GC19P038374	8.65421104431152	https://www.genecards.org/cgi-bin/carddisp.pl?gene=PSMD8
PTEN	Phosphatase And Tensin Homolog	Protein Coding	P60484	61	GC10P109367	8.61173629760742	https://www.genecards.org/cgi-bin/carddisp.pl?gene=PTEN
TRIM68	Tripartite Motif Containing 68	Protein Coding	Q6AZZ1	43	GC11M004598	8.57580661773682	https://www.genecards.org/cgi-bin/carddisp.pl?gene=TRIM68
URM1	Ubiquitin Related Modifier 1	Protein Coding	Q9BTM9	40	GC09P128371	8.57417678833008	https://www.genecards.org/cgi-bin/carddisp.pl?gene=URM1
UBLCP1	Ubiquitin Like Domain Containing CTD Phosphatase 1	Protein Coding	Q8WVY7	40	GC05P159263	8.56864452362061	https://www.genecards.org/cgi-bin/carddisp.pl?gene=UBLCP1
PDZRN3	PDZ Domain Containing Ring Finger 3	Protein Coding	Q9UPQ7	39	GC03M073382	8.54930210113525	https://www.genecards.org/cgi-bin/carddisp.pl?gene=PDZRN3
DNAJA1	DnaJ Heat Shock Protein Family (Hsp40) Member A1	Protein Coding	P31689	49	GC09P033025	8.54777526855469	https://www.genecards.org/cgi-bin/carddisp.pl?gene=DNAJA1
TRIM58	Tripartite Motif Containing 58	Protein Coding	Q8NG06	41	GC01P247857	8.54400444030762	https://www.genecards.org/cgi-bin/carddisp.pl?gene=TRIM58
CACUL1	CDK2 Associated Cullin Domain 1	Protein Coding	Q86Y37	39	GC10M118674	8.5412769317627	https://www.genecards.org/cgi-bin/carddisp.pl?gene=CACUL1
VAPB	VAMP Associated Protein B And C	Protein Coding	O95292	53	GC20P058389	8.53728866577148	https://www.genecards.org/cgi-bin/carddisp.pl?gene=VAPB
RPS3	Ribosomal Protein S3	Protein Coding	P23396	51	GC11P089608	8.53692054748535	https://www.genecards.org/cgi-bin/carddisp.pl?gene=RPS3
NFKB1	Nuclear Factor Kappa B Subunit 1	Protein Coding	P19838	61	GC04P102501	8.53116607666016	https://www.genecards.org/cgi-bin/carddisp.pl?gene=NFKB1
TRIM24	Tripartite Motif Containing 24	Protein Coding	O15164	54	GC07P138460	8.52813720703125	https://www.genecards.org/cgi-bin/carddisp.pl?gene=TRIM24
FBXL7	F-Box And Leucine Rich Repeat Protein 7	Protein Coding	Q9UJT9	44	GC05P015557	8.52574920654297	https://www.genecards.org/cgi-bin/carddisp.pl?gene=FBXL7
TRIM4	Tripartite Motif Containing 4	Protein Coding	Q9C037	36	GC07M099876	8.52084255218506	https://www.genecards.org/cgi-bin/carddisp.pl?gene=TRIM4
SMAD7	SMAD Family Member 7	Protein Coding	O15105	53	GC18M048919	8.51137638092041	https://www.genecards.org/cgi-bin/carddisp.pl?gene=SMAD7
LINC01672	Long Intergenic Non-Protein Coding RNA 1672	RNA Gene		19	GC01P020797	8.48764228820801	https://www.genecards.org/cgi-bin/carddisp.pl?gene=LINC01672
TRIM22	Tripartite Motif Containing 22	Protein Coding	Q8IYM9	48	GC11P005689	8.48143005371094	https://www.genecards.org/cgi-bin/carddisp.pl?gene=TRIM22
TMUB2	Transmembrane And Ubiquitin Like Domain Containing 2	Protein Coding	Q71RG4	38	GC17P044186	8.47582721710205	https://www.genecards.org/cgi-bin/carddisp.pl?gene=TMUB2
SH3RF2	SH3 Domain Containing Ring Finger 2	Protein Coding	Q8TEC5	41	GC05P145936	8.47412204742432	https://www.genecards.org/cgi-bin/carddisp.pl?gene=SH3RF2
FBXO22	F-Box Protein 22	Protein Coding	Q8NEZ5	38	GC15P075903	8.46517467498779	https://www.genecards.org/cgi-bin/carddisp.pl?gene=FBXO22
CLU	Clusterin	Protein Coding	P10909	56	GC08M027596	8.45999526977539	https://www.genecards.org/cgi-bin/carddisp.pl?gene=CLU
CCNB1	Cyclin B1	Protein Coding	P14635	56	GC05P069167	8.45630073547363	https://www.genecards.org/cgi-bin/carddisp.pl?gene=CCNB1
OTUD7B	OTU Deubiquitinase 7B	Protein Coding	Q6GQQ9	44	GC01M149937	8.45446872711182	https://www.genecards.org/cgi-bin/carddisp.pl?gene=OTUD7B
KBTBD6	Kelch Repeat And BTB Domain Containing 6	Protein Coding	Q86V97	36	GC13M041127	8.44468975067139	https://www.genecards.org/cgi-bin/carddisp.pl?gene=KBTBD6
MAP3K7	Mitogen-Activated Protein Kinase Kinase Kinase 7	Protein Coding	O43318	59	GC06M090513	8.44075298309326	https://www.genecards.org/cgi-bin/carddisp.pl?gene=MAP3K7
COMMD1	Copper Metabolism Domain Containing 1	Protein Coding	Q8N668	51	GC02P061888	8.43499946594238	https://www.genecards.org/cgi-bin/carddisp.pl?gene=COMMD1
FBXL2	F-Box And Leucine Rich Repeat Protein 2	Protein Coding	Q9UKC9	40	GC03P033277	8.41877460479736	https://www.genecards.org/cgi-bin/carddisp.pl?gene=FBXL2
FEM1C	Fem-1 Homolog C	Protein Coding	Q96JP0	42	GC05M115520	8.39726066589355	https://www.genecards.org/cgi-bin/carddisp.pl?gene=FEM1C
KLHL25	Kelch Like Family Member 25	Protein Coding	Q9H0H3	40	GC15M148566	8.39505767822266	https://www.genecards.org/cgi-bin/carddisp.pl?gene=KLHL25
AXIN1	Axin 1	Protein Coding	O15169	55	GC16M000287	8.39234924316406	https://www.genecards.org/cgi-bin/carddisp.pl?gene=AXIN1
TUBA4A	Tubulin Alpha 4a	Protein Coding	P68366	56	GC02M219249	8.38393497467041	https://www.genecards.org/cgi-bin/carddisp.pl?gene=TUBA4A
TOLLIP	Toll Interacting Protein	Protein Coding	Q9H0E2	52	GC11M001274	8.37399387359619	https://www.genecards.org/cgi-bin/carddisp.pl?gene=TOLLIP
CACYBP	Calcyclin Binding Protein	Protein Coding	Q9HB71	45	GC01P175010	8.36983489990234	https://www.genecards.org/cgi-bin/carddisp.pl?gene=CACYBP
PARK7	Parkinsonism Associated Deglycase	Protein Coding	Q99497	56	GC01P039429	8.36439037322998	https://www.genecards.org/cgi-bin/carddisp.pl?gene=PARK7
FBXL3	F-Box And Leucine Rich Repeat Protein 3	Protein Coding	Q9UKT7	45	GC13M076992	8.34826946258545	https://www.genecards.org/cgi-bin/carddisp.pl?gene=FBXL3
MYC	MYC Proto-Oncogene, BHLH Transcription Factor	Protein Coding	P01106	61	GC08P127735	8.33720111846924	https://www.genecards.org/cgi-bin/carddisp.pl?gene=MYC
TRIM7	Tripartite Motif Containing 7	Protein Coding	Q9C029	37	GC05M181193	8.33245754241943	https://www.genecards.org/cgi-bin/carddisp.pl?gene=TRIM7
PEX12	Peroxisomal Biogenesis Factor 12	Protein Coding	O00623	48	GC17M035574	8.32643222808838	https://www.genecards.org/cgi-bin/carddisp.pl?gene=PEX12
ATXN2	Ataxin 2	Protein Coding	Q99700	53	GC12M111443	8.32058238983154	https://www.genecards.org/cgi-bin/carddisp.pl?gene=ATXN2
PEX10	Peroxisomal Biogenesis Factor 10	Protein Coding	O60683	50	GC01M002403	8.31608963012695	https://www.genecards.org/cgi-bin/carddisp.pl?gene=PEX10
MKRN3	Makorin Ring Finger Protein 3	Protein Coding	Q13064	48	GC15P163439	8.30864429473877	https://www.genecards.org/cgi-bin/carddisp.pl?gene=MKRN3
RNF130	Ring Finger Protein 130	Protein Coding	Q86XS8	44	GC05M179911	8.30481433868408	https://www.genecards.org/cgi-bin/carddisp.pl?gene=RNF130
PSME3	Proteasome Activator Subunit 3	Protein Coding	P61289	48	GC17P042824	8.2792501449585	https://www.genecards.org/cgi-bin/carddisp.pl?gene=PSME3
MTOR	Mechanistic Target Of Rapamycin Kinase	Protein Coding	P42345	64	GC01M011106	8.26871871948242	https://www.genecards.org/cgi-bin/carddisp.pl?gene=MTOR
KLHL13	Kelch Like Family Member 13	Protein Coding	Q9P2N7	41	GC0XM117897	8.25901412963867	https://www.genecards.org/cgi-bin/carddisp.pl?gene=KLHL13
SPSB4	SplA/Ryanodine Receptor Domain And SOCS Box Containing 4	Protein Coding	Q96A44	37	GC03P141051	8.24899959564209	https://www.genecards.org/cgi-bin/carddisp.pl?gene=SPSB4
AUP1	AUP1 Lipid Droplet Regulating VLDL Assembly Factor	Protein Coding	Q9Y679	41	GC02M074526	8.23339080810547	https://www.genecards.org/cgi-bin/carddisp.pl?gene=AUP1
RACK1	Receptor For Activated C Kinase 1	Protein Coding	P63244	52	GC05M182625	8.22897052764893	https://www.genecards.org/cgi-bin/carddisp.pl?gene=RACK1
FBXO45	F-Box Protein 45	Protein Coding	P0C2W1	43	GC03P196568	8.22237968444824	https://www.genecards.org/cgi-bin/carddisp.pl?gene=FBXO45
USP17L1	Ubiquitin Specific Peptidase 17 Like Family Member 1	Protein Coding	Q7RTZ2	24	GC08P009630	8.19171142578125	https://www.genecards.org/cgi-bin/carddisp.pl?gene=USP17L1
GLMN	Glomulin, FKBP Associated Protein	Protein Coding	Q92990	47	GC01M092246	8.17235851287842	https://www.genecards.org/cgi-bin/carddisp.pl?gene=GLMN
OBI1	ORC Ubiquitin Ligase 1	Protein Coding	Q5W0B1	40	GC13M078615	8.15968036651611	https://www.genecards.org/cgi-bin/carddisp.pl?gene=OBI1
PIAS1	Protein Inhibitor Of Activated STAT 1	Protein Coding	O75925	54	GC15P068054	8.13913059234619	https://www.genecards.org/cgi-bin/carddisp.pl?gene=PIAS1
FBXL14	F-Box And Leucine Rich Repeat Protein 14	Protein Coding	Q8N1E6	39	GC12M001565	8.13769626617432	https://www.genecards.org/cgi-bin/carddisp.pl?gene=FBXL14
KLHL42	Kelch Like Family Member 42	Protein Coding	Q9P2K6	41	GC12P027780	8.12816143035889	https://www.genecards.org/cgi-bin/carddisp.pl?gene=KLHL42
TRIM36	Tripartite Motif Containing 36	Protein Coding	Q9NQ86	45	GC05M115124	8.10500907897949	https://www.genecards.org/cgi-bin/carddisp.pl?gene=TRIM36
CHUK	Component Of Inhibitor Of Nuclear Factor Kappa B Kinase Complex	Protein Coding	O15111	59	GC10M100415	8.10301494598389	https://www.genecards.org/cgi-bin/carddisp.pl?gene=CHUK
ARRB2	Arrestin Beta 2	Protein Coding	P32121	54	GC17P111039	8.09964084625244	https://www.genecards.org/cgi-bin/carddisp.pl?gene=ARRB2
PSMD6	Proteasome 26S Subunit, Non-ATPase 6	Protein Coding	Q15008	49	GC03M063973	8.08943557739258	https://www.genecards.org/cgi-bin/carddisp.pl?gene=PSMD6
KLHL22	Kelch Like Family Member 22	Protein Coding	Q53GT1	46	GC22M020442	8.0608377456665	https://www.genecards.org/cgi-bin/carddisp.pl?gene=KLHL22
TRIM26	Tripartite Motif Containing 26	Protein Coding	Q12899	44	GC06M030184	8.0335693359375	https://www.genecards.org/cgi-bin/carddisp.pl?gene=TRIM26
TRIM38	Tripartite Motif Containing 38	Protein Coding	O00635	48	GC06P025962	8.00632762908936	https://www.genecards.org/cgi-bin/carddisp.pl?gene=TRIM38
SETX	Senataxin	Protein Coding	Q7Z333	51	GC09M132261	8.00563144683838	https://www.genecards.org/cgi-bin/carddisp.pl?gene=SETX
TRIM47	Tripartite Motif Containing 47	Protein Coding	Q96LD4	38	GC17M075874	7.97901248931885	https://www.genecards.org/cgi-bin/carddisp.pl?gene=TRIM47
FBXL19	F-Box And Leucine Rich Repeat Protein 19	Protein Coding	Q6PCT2	43	GC16P081677	7.95732879638672	https://www.genecards.org/cgi-bin/carddisp.pl?gene=FBXL19
FBXW2	F-Box And WD Repeat Domain Containing 2	Protein Coding	Q9UKT8	44	GC09M120751	7.94711399078369	https://www.genecards.org/cgi-bin/carddisp.pl?gene=FBXW2
RC3H2	Ring Finger And CCCH-Type Domains 2	Protein Coding	Q9HBD1	39	GC09M122844	7.91336488723755	https://www.genecards.org/cgi-bin/carddisp.pl?gene=RC3H2
NBR1	NBR1 Autophagy Cargo Receptor	Protein Coding	Q14596	48	GC17P043170	7.90886783599854	https://www.genecards.org/cgi-bin/carddisp.pl?gene=NBR1
KLHDC2	Kelch Domain Containing 2	Protein Coding	Q9Y2U9	44	GC14P050643	7.89422941207886	https://www.genecards.org/cgi-bin/carddisp.pl?gene=KLHDC2
COPS6	COP9 Signalosome Subunit 6	Protein Coding	Q7L5N1	44	GC07P100088	7.86091279983521	https://www.genecards.org/cgi-bin/carddisp.pl?gene=COPS6
RNF11	Ring Finger Protein 11	Protein Coding	Q9Y3C5	39	GC01P051236	7.83677339553833	https://www.genecards.org/cgi-bin/carddisp.pl?gene=RNF11
KLHL9	Kelch Like Family Member 9	Protein Coding	Q9P2J3	45	GC09M021329	7.82996702194214	https://www.genecards.org/cgi-bin/carddisp.pl?gene=KLHL9
FBXO10	F-Box Protein 10	Protein Coding	Q9UK96	41	GC09M037510	7.82611656188965	https://www.genecards.org/cgi-bin/carddisp.pl?gene=FBXO10
ZSWIM8	Zinc Finger SWIM-Type Containing 8	Protein Coding	A7E2V4	39	GC10P073785	7.81559705734253	https://www.genecards.org/cgi-bin/carddisp.pl?gene=ZSWIM8
FEM1A	Fem-1 Homolog A	Protein Coding	Q9BSK4	43	GC19P004791	7.80943918228149	https://www.genecards.org/cgi-bin/carddisp.pl?gene=FEM1A
DCST1	DC-STAMP Domain Containing 1	Protein Coding	Q5T197	35	GC01P155033	7.74337196350098	https://www.genecards.org/cgi-bin/carddisp.pl?gene=DCST1
MAP1LC3B	Microtubule Associated Protein 1 Light Chain 3 Beta	Protein Coding	Q9GZQ8	50	GC16P095222	7.73822975158691	https://www.genecards.org/cgi-bin/carddisp.pl?gene=MAP1LC3B
ATM	ATM Serine/Threonine Kinase	Protein Coding	Q13315	61	GC11P108223	7.7331223487854	https://www.genecards.org/cgi-bin/carddisp.pl?gene=ATM
USP41P	Ubiquitin Specific Peptidase 41, Pseudogene	Pseudogene		20	GC22M020392	7.72416353225708	https://www.genecards.org/cgi-bin/carddisp.pl?gene=USP41P
FEM1B	Fem-1 Homolog B	Protein Coding	Q9UK73	44	GC15P157673	7.71904325485229	https://www.genecards.org/cgi-bin/carddisp.pl?gene=FEM1B
TRAF4	TNF Receptor Associated Factor 4	Protein Coding	Q9BUZ4	50	GC17P111770	7.70321130752563	https://www.genecards.org/cgi-bin/carddisp.pl?gene=TRAF4
RNFT1	Ring Finger Protein, Transmembrane 1	Protein Coding	Q5M7Z0	41	GC17M059952	7.69628953933716	https://www.genecards.org/cgi-bin/carddisp.pl?gene=RNFT1
MATR3	Matrin 3	Protein Coding	P43243	52	GC05P139274	7.69246673583984	https://www.genecards.org/cgi-bin/carddisp.pl?gene=MATR3
MAP1LC3A	Microtubule Associated Protein 1 Light Chain 3 Alpha	Protein Coding	Q9H492	48	GC20P034546	7.67418241500854	https://www.genecards.org/cgi-bin/carddisp.pl?gene=MAP1LC3A
MEX3C	Mex-3 RNA Binding Family Member C	Protein Coding	Q5U5Q3	45	GC18M051174	7.65022468566895	https://www.genecards.org/cgi-bin/carddisp.pl?gene=MEX3C
MSL2	MSL Complex Subunit 2	Protein Coding	Q9HCI7	40	GC03M136149	7.62242221832275	https://www.genecards.org/cgi-bin/carddisp.pl?gene=MSL2
FBXO5	F-Box Protein 5	Protein Coding	Q9UKT4	46	GC06M152970	7.61219120025635	https://www.genecards.org/cgi-bin/carddisp.pl?gene=FBXO5
USP17L3	Ubiquitin Specific Peptidase 17 Like Family Member 3	Protein Coding	A6NCW0	26	GC08M007976	7.60020112991333	https://www.genecards.org/cgi-bin/carddisp.pl?gene=USP17L3
PEX2	Peroxisomal Biogenesis Factor 2	Protein Coding	P28328	51	GC08M076980	7.5979266166687	https://www.genecards.org/cgi-bin/carddisp.pl?gene=PEX2
FBXL15	F-Box And Leucine Rich Repeat Protein 15	Protein Coding	Q9H469	38	GC10P102419	7.56919431686401	https://www.genecards.org/cgi-bin/carddisp.pl?gene=FBXL15
BABAM2	BRISC And BRCA1 A Complex Member 2	Protein Coding	Q9NXR7	46	GC02P028562	7.56905317306519	https://www.genecards.org/cgi-bin/carddisp.pl?gene=BABAM2
MAP3K1	Mitogen-Activated Protein Kinase Kinase Kinase 1	Protein Coding	Q13233	58	GC05P056815	7.5593729019165	https://www.genecards.org/cgi-bin/carddisp.pl?gene=MAP3K1
KCTD10	Potassium Channel Tetramerization Domain Containing 10	Protein Coding	Q9H3F6	40	GC12M109448	7.55193185806274	https://www.genecards.org/cgi-bin/carddisp.pl?gene=KCTD10
C9orf72	C9orf72-SMCR8 Complex Subunit	Protein Coding	Q96LT7	49	GC09M029601	7.54655027389526	https://www.genecards.org/cgi-bin/carddisp.pl?gene=C9orf72
HNRNPH1	Heterogeneous Nuclear Ribonucleoprotein H1	Protein Coding	P31943	50	GC05M179614	7.54252672195435	https://www.genecards.org/cgi-bin/carddisp.pl?gene=HNRNPH1
STAM2	Signal Transducing Adaptor Molecule 2	Protein Coding	O75886	41	GC02M152116	7.52651691436768	https://www.genecards.org/cgi-bin/carddisp.pl?gene=STAM2
UBXN2A	UBX Domain Protein 2A	Protein Coding	P68543	40	GC02P023927	7.52033138275146	https://www.genecards.org/cgi-bin/carddisp.pl?gene=UBXN2A
MID2	Midline 2	Protein Coding	Q9UJV3	45	GC0XP107825	7.51851177215576	https://www.genecards.org/cgi-bin/carddisp.pl?gene=MID2
KLHL12	Kelch Like Family Member 12	Protein Coding	Q53G59	45	GC01M202891	7.51217031478882	https://www.genecards.org/cgi-bin/carddisp.pl?gene=KLHL12
G3BP1	G3BP Stress Granule Assembly Factor 1	Protein Coding	Q13283	49	GC05P151771	7.51208925247192	https://www.genecards.org/cgi-bin/carddisp.pl?gene=G3BP1
CDC26	Cell Division Cycle 26	Protein Coding	Q8NHZ8	38	GC09M113255	7.50784921646118	https://www.genecards.org/cgi-bin/carddisp.pl?gene=CDC26
RNF26	Ring Finger Protein 26	Protein Coding	Q9BY78	38	GC11P119334	7.50633239746094	https://www.genecards.org/cgi-bin/carddisp.pl?gene=RNF26
USPL1	Ubiquitin Specific Peptidase Like 1	Protein Coding	Q5W0Q7	36	GC13P030617	7.48411560058594	https://www.genecards.org/cgi-bin/carddisp.pl?gene=USPL1
ARRB1	Arrestin Beta 1	Protein Coding	P49407	53	GC11M125753	7.45816802978516	https://www.genecards.org/cgi-bin/carddisp.pl?gene=ARRB1
TAB2	TGF-Beta Activated Kinase 1 (MAP3K7) Binding Protein 2	Protein Coding	Q9NYJ8	58	GC06P149218	7.42624473571777	https://www.genecards.org/cgi-bin/carddisp.pl?gene=TAB2
KLHL15	Kelch Like Family Member 15	Protein Coding	Q96M94	45	GC0XM023983	7.41814136505127	https://www.genecards.org/cgi-bin/carddisp.pl?gene=KLHL15
DAXX	Death Domain Associated Protein	Protein Coding	Q9UER7	52	GC06M033318	7.40089082717896	https://www.genecards.org/cgi-bin/carddisp.pl?gene=DAXX
TRIM52	Tripartite Motif Containing 52	Protein Coding	Q96A61	37	GC05M182619	7.40003824234009	https://www.genecards.org/cgi-bin/carddisp.pl?gene=TRIM52
PTTG1	PTTG1 Regulator Of Sister Chromatid Separation, Securin	Protein Coding	O95997	50	GC05P160430	7.39644718170166	https://www.genecards.org/cgi-bin/carddisp.pl?gene=PTTG1
HSPD1	Heat Shock Protein Family D (Hsp60) Member 1	Protein Coding	P10809	58	GC02M197486	7.39299392700195	https://www.genecards.org/cgi-bin/carddisp.pl?gene=HSPD1
RANGAP1	Ran GTPase Activating Protein 1	Protein Coding	P46060	50	GC22M041244	7.38253021240234	https://www.genecards.org/cgi-bin/carddisp.pl?gene=RANGAP1
NOSIP	Nitric Oxide Synthase Interacting Protein	Protein Coding	Q9Y314	45	GC19M049555	7.36309432983398	https://www.genecards.org/cgi-bin/carddisp.pl?gene=NOSIP
EPM2A	EPM2A Glucan Phosphatase, Laforin	Protein Coding	B3EWF7	51	GC06M145382	7.35833215713501	https://www.genecards.org/cgi-bin/carddisp.pl?gene=EPM2A
BCL10	BCL10 Immune Signaling Adaptor	Protein Coding	O95999	53	GC01M085265	7.35477161407471	https://www.genecards.org/cgi-bin/carddisp.pl?gene=BCL10
RNF157	Ring Finger Protein 157	Protein Coding	Q96PX1	40	GC17M076142	7.34971570968628	https://www.genecards.org/cgi-bin/carddisp.pl?gene=RNF157
ZSWIM2	Zinc Finger SWIM-Type Containing 2	Protein Coding	Q8NEG5	38	GC02M186827	7.34294366836548	https://www.genecards.org/cgi-bin/carddisp.pl?gene=ZSWIM2
CCT2	Chaperonin Containing TCP1 Subunit 2	Protein Coding	P78371	49	GC12P069585	7.34184169769287	https://www.genecards.org/cgi-bin/carddisp.pl?gene=CCT2
USP17L12	Ubiquitin Specific Peptidase 17 Like Family Member 12	Protein Coding	C9JPN9	17	GC04P009220	7.32858943939209	https://www.genecards.org/cgi-bin/carddisp.pl?gene=USP17L12
YWHAE	Tyrosine 3-Monooxygenase/Tryptophan 5-Monooxygenase Activation Protein Epsilon	Protein Coding	P62258	58	GC17M074382	7.28744697570801	https://www.genecards.org/cgi-bin/carddisp.pl?gene=YWHAE
KLHL2	Kelch Like Family Member 2	Protein Coding	O95198	43	GC04P165207	7.28582811355591	https://www.genecards.org/cgi-bin/carddisp.pl?gene=KLHL2
BIRC7	Baculoviral IAP Repeat Containing 7	Protein Coding	Q96CA5	48	GC20P063235	7.28215265274048	https://www.genecards.org/cgi-bin/carddisp.pl?gene=BIRC7
SPSB2	SplA/Ryanodine Receptor Domain And SOCS Box Containing 2	Protein Coding	Q99619	41	GC12M029292	7.27419900894165	https://www.genecards.org/cgi-bin/carddisp.pl?gene=SPSB2
HNRNPU	Heterogeneous Nuclear Ribonucleoprotein U	Protein Coding	Q00839	51	GC01M244844	7.27007913589478	https://www.genecards.org/cgi-bin/carddisp.pl?gene=HNRNPU
ASB4	Ankyrin Repeat And SOCS Box Containing 4	Protein Coding	Q9Y574	39	GC07P095551	7.26839542388916	https://www.genecards.org/cgi-bin/carddisp.pl?gene=ASB4
ATG3	Autophagy Related 3	Protein Coding	Q9NT62	49	GC03M112532	7.24304056167603	https://www.genecards.org/cgi-bin/carddisp.pl?gene=ATG3
EP300	E1A Binding Protein P300	Protein Coding	Q09472	61	GC22P070686	7.22204208374023	https://www.genecards.org/cgi-bin/carddisp.pl?gene=EP300
NSFL1C	NSFL1 Cofactor	Protein Coding	Q9UNZ2	46	GC20M001442	7.22058916091919	https://www.genecards.org/cgi-bin/carddisp.pl?gene=NSFL1C
ERBB4	Erb-B2 Receptor Tyrosine Kinase 4	Protein Coding	Q15303	63	GC02M211375	7.2177095413208	https://www.genecards.org/cgi-bin/carddisp.pl?gene=ERBB4
HSPBP1	HSPA (Hsp70) Binding Protein 1	Protein Coding	Q9NZL4	41	GC19M055262	7.21442651748657	https://www.genecards.org/cgi-bin/carddisp.pl?gene=HSPBP1
RNF121	Ring Finger Protein 121	Protein Coding	Q9H920	37	GC11P089429	7.21089553833008	https://www.genecards.org/cgi-bin/carddisp.pl?gene=RNF121
PAN2	Poly(A) Specific Ribonuclease Subunit PAN2	Protein Coding	Q504Q3	43	GC12M056316	7.21081590652466	https://www.genecards.org/cgi-bin/carddisp.pl?gene=PAN2
USP17L22	Ubiquitin Specific Peptidase 17 Like Family Member 22	Protein Coding	D6RA61	18	GC04P009272	7.21021175384521	https://www.genecards.org/cgi-bin/carddisp.pl?gene=USP17L22
SIRT2	Sirtuin 2	Protein Coding	Q8IXJ6	56	GC19M038878	7.18570041656494	https://www.genecards.org/cgi-bin/carddisp.pl?gene=SIRT2
MAVS	Mitochondrial Antiviral Signaling Protein	Protein Coding	Q7Z434	48	GC20P008170	7.18502426147461	https://www.genecards.org/cgi-bin/carddisp.pl?gene=MAVS
GAN	Gigaxonin	Protein Coding	Q9H2C0	48	GC16P084433	7.17871332168579	https://www.genecards.org/cgi-bin/carddisp.pl?gene=GAN
TRIML1	Tripartite Motif Family Like 1	Protein Coding	Q8N9V2	38	GC04P188137	7.17779541015625	https://www.genecards.org/cgi-bin/carddisp.pl?gene=TRIML1
USP17L18	Ubiquitin Specific Peptidase 17 Like Family Member 18	Protein Coding	D6R9N7	18	GC04P009254	7.17373847961426	https://www.genecards.org/cgi-bin/carddisp.pl?gene=USP17L18
ATG12	Autophagy Related 12	Protein Coding	O94817	48	GC05M115828	7.17309284210205	https://www.genecards.org/cgi-bin/carddisp.pl?gene=ATG12
USP17L13	Ubiquitin Specific Peptidase 17 Like Family Member 13	Protein Coding	C9JLJ4	22	GC04P009230	7.16403388977051	https://www.genecards.org/cgi-bin/carddisp.pl?gene=USP17L13
USP17L11	Ubiquitin Specific Peptidase 17 Like Family Member 11	Protein Coding	C9JVI0	19	GC04P009219	7.16403388977051	https://www.genecards.org/cgi-bin/carddisp.pl?gene=USP17L11
USP17L17	Ubiquitin Specific Peptidase 17 Like Family Member 17	Protein Coding	D6RBQ6	18	GC04P009253	7.16403388977051	https://www.genecards.org/cgi-bin/carddisp.pl?gene=USP17L17
USP17L20	Ubiquitin Specific Peptidase 17 Like Family Member 20	Protein Coding	D6RJB6	18	GC04P009260	7.16403388977051	https://www.genecards.org/cgi-bin/carddisp.pl?gene=USP17L20
USP17L10	Ubiquitin Specific Peptidase 17 Like Family Member 10	Protein Coding	C9JJH3	17	GC04P009215	7.16403388977051	https://www.genecards.org/cgi-bin/carddisp.pl?gene=USP17L10
USP17L15	Ubiquitin Specific Peptidase 17 Like Family Member 15	Protein Coding	C9J2P7	17	GC04P009237	7.16403388977051	https://www.genecards.org/cgi-bin/carddisp.pl?gene=USP17L15
USP17L19	Ubiquitin Specific Peptidase 17 Like Family Member 19	Protein Coding	D6RCP7	17	GC04P009256	7.16403388977051	https://www.genecards.org/cgi-bin/carddisp.pl?gene=USP17L19
USP17L21	Ubiquitin Specific Peptidase 17 Like Family Member 21	Protein Coding	D6R901	16	GC04P009265	7.16403388977051	https://www.genecards.org/cgi-bin/carddisp.pl?gene=USP17L21
SMAD3	SMAD Family Member 3	Protein Coding	P84022	61	GC15P067063	7.15850353240967	https://www.genecards.org/cgi-bin/carddisp.pl?gene=SMAD3
INSIG1	Insulin Induced Gene 1	Protein Coding	O15503	46	GC07P155297	7.15624475479126	https://www.genecards.org/cgi-bin/carddisp.pl?gene=INSIG1
WDR48	WD Repeat Domain 48	Protein Coding	Q8TAF3	48	GC03P039052	7.14075136184692	https://www.genecards.org/cgi-bin/carddisp.pl?gene=WDR48
PSMB8	Proteasome 20S Subunit Beta 8	Protein Coding	P28062	59	GC06M032840	7.13036966323853	https://www.genecards.org/cgi-bin/carddisp.pl?gene=PSMB8
C10orf90	Chromosome 10 Open Reading Frame 90	Protein Coding	Q96M02	40	GC10M126424	7.12042474746704	https://www.genecards.org/cgi-bin/carddisp.pl?gene=C10orf90
TRIM6	Tripartite Motif Containing 6	Protein Coding	Q9C030	40	GC11P005596	7.1116418838501	https://www.genecards.org/cgi-bin/carddisp.pl?gene=TRIM6
HNRNPK	Heterogeneous Nuclear Ribonucleoprotein K	Protein Coding	P61978	54	GC09M109180	7.11078882217407	https://www.genecards.org/cgi-bin/carddisp.pl?gene=HNRNPK
TUBA1B	Tubulin Alpha 1b	Protein Coding	P68363	53	GC12M049127	7.10375070571899	https://www.genecards.org/cgi-bin/carddisp.pl?gene=TUBA1B
CCNE1	Cyclin E1	Protein Coding	P24864	57	GC19P029811	7.09501028060913	https://www.genecards.org/cgi-bin/carddisp.pl?gene=CCNE1
FBXO21	F-Box Protein 21	Protein Coding	O94952	39	GC12M117141	7.09173250198364	https://www.genecards.org/cgi-bin/carddisp.pl?gene=FBXO21
KCTD13	Potassium Channel Tetramerization Domain Containing 13	Protein Coding	Q8WZ19	46	GC16M029905	7.08908843994141	https://www.genecards.org/cgi-bin/carddisp.pl?gene=KCTD13
XRCC5	X-Ray Repair Cross Complementing 5	Protein Coding	P13010	53	GC02P216107	7.08385038375854	https://www.genecards.org/cgi-bin/carddisp.pl?gene=XRCC5
WSB1	WD Repeat And SOCS Box Containing 1	Protein Coding	Q9Y6I7	46	GC17P027294	7.07025718688965	https://www.genecards.org/cgi-bin/carddisp.pl?gene=WSB1
SPRTN	SprT-Like N-Terminal Domain	Protein Coding	Q9H040	43	GC01P231337	7.06991815567017	https://www.genecards.org/cgi-bin/carddisp.pl?gene=SPRTN
FBXL4	F-Box And Leucine Rich Repeat Protein 4	Protein Coding	Q9UKA2	47	GC06M098868	7.03090715408325	https://www.genecards.org/cgi-bin/carddisp.pl?gene=FBXL4
ANKRD13A	Ankyrin Repeat Domain 13A	Protein Coding	Q8IZ07	42	GC12P109999	7.02745294570923	https://www.genecards.org/cgi-bin/carddisp.pl?gene=ANKRD13A
MALT1	MALT1 Paracaspase	Protein Coding	Q9UDY8	56	GC18P058671	7.00752544403076	https://www.genecards.org/cgi-bin/carddisp.pl?gene=MALT1
UBE2DNL	Ubiquitin Conjugating Enzyme E2 D N-Terminal Like (Pseudogene)	Pseudogene	Q8IWF7	19	GC0XP084934	7.00435543060303	https://www.genecards.org/cgi-bin/carddisp.pl?gene=UBE2DNL
NSMCE1	NSE1 Homolog, SMC5-SMC6 Complex Component	Protein Coding	Q8WV22	39	GC16M027227	6.99994230270386	https://www.genecards.org/cgi-bin/carddisp.pl?gene=NSMCE1
ESR1	Estrogen Receptor 1	Protein Coding	P03372	62	GC06P151656	6.99226188659668	https://www.genecards.org/cgi-bin/carddisp.pl?gene=ESR1
LOC107303340	3p25 Von Hippel-Lindau Tumor Suppressor, E3 Ubiquitin Protein Ligase Alu-Mediated Recombination Region	Functional Element		9	GC03P021532	6.98488187789917	https://www.genecards.org/cgi-bin/carddisp.pl?gene=LOC107303340
MKRN4P	Makorin Ring Finger Protein 4, Pseudogene	Pseudogene	Q13434	18	GC0XP040834	6.98263645172119	https://www.genecards.org/cgi-bin/carddisp.pl?gene=MKRN4P
TNF	Tumor Necrosis Factor	Protein Coding	P01375	61	GC06P134820	6.98154067993164	https://www.genecards.org/cgi-bin/carddisp.pl?gene=TNF
ASB1	Ankyrin Repeat And SOCS Box Containing 1	Protein Coding	Q9Y576	43	GC02P238426	6.97191286087036	https://www.genecards.org/cgi-bin/carddisp.pl?gene=ASB1
KLHDC10	Kelch Domain Containing 10	Protein Coding	Q6PID8	39	GC07P130070	6.96894598007202	https://www.genecards.org/cgi-bin/carddisp.pl?gene=KLHDC10
PCBP2	Poly(RC) Binding Protein 2	Protein Coding	Q15366	48	GC12P053452	6.96483516693115	https://www.genecards.org/cgi-bin/carddisp.pl?gene=PCBP2
NPM1	Nucleophosmin 1	Protein Coding	P06748	59	GC05P171387	6.96281003952026	https://www.genecards.org/cgi-bin/carddisp.pl?gene=NPM1
KBTBD7	Kelch Repeat And BTB Domain Containing 7	Protein Coding	Q8WVZ9	40	GC13M041189	6.95996475219727	https://www.genecards.org/cgi-bin/carddisp.pl?gene=KBTBD7
UBAC2	UBA Domain Containing 2	Protein Coding	Q8NBM4	45	GC13P099200	6.95426368713379	https://www.genecards.org/cgi-bin/carddisp.pl?gene=UBAC2
SOCS1	Suppressor Of Cytokine Signaling 1	Protein Coding	O15524	54	GC16M020752	6.94820261001587	https://www.genecards.org/cgi-bin/carddisp.pl?gene=SOCS1
SELENOS	Selenoprotein S	Protein Coding	Q9BQE4	42	GC15M148764	6.94088315963745	https://www.genecards.org/cgi-bin/carddisp.pl?gene=SELENOS
H2AC20	H2A Clustered Histone 20	Protein Coding	Q16777	45	GC01P164204	6.93862056732178	https://www.genecards.org/cgi-bin/carddisp.pl?gene=H2AC20
DDA1	DET1 And DDB1 Associated 1	Protein Coding	Q9BW61	38	GC19P112607	6.93826818466187	https://www.genecards.org/cgi-bin/carddisp.pl?gene=DDA1
DDI2	DNA Damage Inducible 1 Homolog 2	Protein Coding	Q5TDH0	41	GC01P015617	6.9348087310791	https://www.genecards.org/cgi-bin/carddisp.pl?gene=DDI2
DCAF5	DDB1 And CUL4 Associated Factor 5	Protein Coding	Q96JK2	41	GC14M069050	6.93040895462036	https://www.genecards.org/cgi-bin/carddisp.pl?gene=DCAF5
PSMB9	Proteasome 20S Subunit Beta 9	Protein Coding	P28065	55	GC06P134855	6.930006980896	https://www.genecards.org/cgi-bin/carddisp.pl?gene=PSMB9
CLTC	Clathrin Heavy Chain	Protein Coding	Q00610	52	GC17P059619	6.91552591323853	https://www.genecards.org/cgi-bin/carddisp.pl?gene=CLTC
UBE2L1	Ubiquitin Conjugating Enzyme E2 L1 (Pseudogene)	Pseudogene		5	GC14P055229	6.91541290283203	https://www.genecards.org/cgi-bin/carddisp.pl?gene=UBE2L1
NCL	Nucleolin	Protein Coding	P19338	53	GC02M231453	6.91505098342896	https://www.genecards.org/cgi-bin/carddisp.pl?gene=NCL
TCP1	T-Complex 1	Protein Coding	P17987	50	GC06M159778	6.91260671615601	https://www.genecards.org/cgi-bin/carddisp.pl?gene=TCP1
SPOPL	Speckle Type BTB/POZ Protein Like	Protein Coding	Q6IQ16	40	GC02P138501	6.91241788864136	https://www.genecards.org/cgi-bin/carddisp.pl?gene=SPOPL
IRF2BPL	Interferon Regulatory Factor 2 Binding Protein Like	Protein Coding	Q9H1B7	47	GC14M077024	6.90509700775146	https://www.genecards.org/cgi-bin/carddisp.pl?gene=IRF2BPL
TUBB	Tubulin Beta Class I	Protein Coding	P07437	58	GC06P134798	6.90509557723999	https://www.genecards.org/cgi-bin/carddisp.pl?gene=TUBB
NDFIP2	Nedd4 Family Interacting Protein 2	Protein Coding	Q9NV92	43	GC13P079481	6.90155076980591	https://www.genecards.org/cgi-bin/carddisp.pl?gene=NDFIP2
N4BP1	NEDD4 Binding Protein 1	Protein Coding	O75113	41	GC16M048538	6.89507484436035	https://www.genecards.org/cgi-bin/carddisp.pl?gene=N4BP1
VPS36	Vacuolar Protein Sorting 36 Homolog	Protein Coding	Q86VN1	40	GC13M052412	6.89374256134033	https://www.genecards.org/cgi-bin/carddisp.pl?gene=VPS36
NEURL4	Neuralized E3 Ubiquitin Protein Ligase 4	Protein Coding	Q96JN8	41	GC17M007315	6.89204931259155	https://www.genecards.org/cgi-bin/carddisp.pl?gene=NEURL4
CSNK2A1	Casein Kinase 2 Alpha 1	Protein Coding	P68400	59	GC20M000472	6.89018630981445	https://www.genecards.org/cgi-bin/carddisp.pl?gene=CSNK2A1
GAPDH	Glyceraldehyde-3-Phosphate Dehydrogenase	Protein Coding	P04406	59	GC12P038965	6.88695383071899	https://www.genecards.org/cgi-bin/carddisp.pl?gene=GAPDH
JUN	Jun Proto-Oncogene, AP-1 Transcription Factor Subunit	Protein Coding	P05412	58	GC01M058780	6.8657488822937	https://www.genecards.org/cgi-bin/carddisp.pl?gene=JUN
COPS4	COP9 Signalosome Subunit 4	Protein Coding	Q9BT78	43	GC04P083034	6.86470413208008	https://www.genecards.org/cgi-bin/carddisp.pl?gene=COPS4
HDAC1	Histone Deacetylase 1	Protein Coding	Q13547	59	GC01P032292	6.84867668151855	https://www.genecards.org/cgi-bin/carddisp.pl?gene=HDAC1
MIR7-3HG	MIR7-3 Host Gene	RNA Gene	Q8N6C7	34	GC19P112015	6.84220266342163	https://www.genecards.org/cgi-bin/carddisp.pl?gene=MIR7-3HG
TRIM3	Tripartite Motif Containing 3	Protein Coding	O75382	40	GC11M012118	6.83721685409546	https://www.genecards.org/cgi-bin/carddisp.pl?gene=TRIM3
PKM	Pyruvate Kinase M1/2	Protein Coding	P14618	58	GC15M072199	6.82417869567871	https://www.genecards.org/cgi-bin/carddisp.pl?gene=PKM
RELA	RELA Proto-Oncogene, NF-KB Subunit	Protein Coding	Q04206	60	GC11M065653	6.82263565063477	https://www.genecards.org/cgi-bin/carddisp.pl?gene=RELA
TRAF3IP2	TRAF3 Interacting Protein 2	Protein Coding	O43734	52	GC06M111555	6.82181167602539	https://www.genecards.org/cgi-bin/carddisp.pl?gene=TRAF3IP2
COPS8	COP9 Signalosome Subunit 8	Protein Coding	Q99627	46	GC02P237085	6.81960535049438	https://www.genecards.org/cgi-bin/carddisp.pl?gene=COPS8
ASCC2	Activating Signal Cointegrator 1 Complex Subunit 2	Protein Coding	Q9H1I8	42	GC22M029788	6.81898736953735	https://www.genecards.org/cgi-bin/carddisp.pl?gene=ASCC2
UNKL	Unk Like Zinc Finger	Protein Coding	Q9H9P5	41	GC16M020263	6.81699466705322	https://www.genecards.org/cgi-bin/carddisp.pl?gene=UNKL
IRAK1	Interleukin 1 Receptor Associated Kinase 1	Protein Coding	P51617	58	GC0XM154010	6.81269359588623	https://www.genecards.org/cgi-bin/carddisp.pl?gene=IRAK1
JADE2	Jade Family PHD Finger 2	Protein Coding	Q9NQC1	38	GC05P134575	6.80656290054321	https://www.genecards.org/cgi-bin/carddisp.pl?gene=JADE2
SGK1	Serum/Glucocorticoid Regulated Kinase 1	Protein Coding	O00141	58	GC06M134169	6.78930139541626	https://www.genecards.org/cgi-bin/carddisp.pl?gene=SGK1
FANCD2	FA Complementation Group D2	Protein Coding	Q9BXW9	55	GC03P010026	6.78367519378662	https://www.genecards.org/cgi-bin/carddisp.pl?gene=FANCD2
RNF113A	Ring Finger Protein 113A	Protein Coding	O15541	46	GC0XM119870	6.78035449981689	https://www.genecards.org/cgi-bin/carddisp.pl?gene=RNF113A
PSEN1	Presenilin 1	Protein Coding	P49768	61	GC14P073136	6.78014659881592	https://www.genecards.org/cgi-bin/carddisp.pl?gene=PSEN1
SH3RF3	SH3 Domain Containing Ring Finger 3	Protein Coding	Q8TEJ3	39	GC02P109129	6.77798700332642	https://www.genecards.org/cgi-bin/carddisp.pl?gene=SH3RF3
PSMD9	Proteasome 26S Subunit, Non-ATPase 9	Protein Coding	O00233	50	GC12P133274	6.7757134437561	https://www.genecards.org/cgi-bin/carddisp.pl?gene=PSMD9
FBXO44	F-Box Protein 44	Protein Coding	Q9H4M3	38	GC01P011654	6.77401304244995	https://www.genecards.org/cgi-bin/carddisp.pl?gene=FBXO44
RPL11	Ribosomal Protein L11	Protein Coding	P62913	56	GC01P023691	6.77117395401001	https://www.genecards.org/cgi-bin/carddisp.pl?gene=RPL11
CCND1	Cyclin D1	Protein Coding	P24385	62	GC11P069641	6.77041673660278	https://www.genecards.org/cgi-bin/carddisp.pl?gene=CCND1
RPN1	Ribophorin I	Protein Coding	P04843	50	GC03M128619	6.76504993438721	https://www.genecards.org/cgi-bin/carddisp.pl?gene=RPN1
HTT	Huntingtin	Protein Coding	P42858	53	GC04P003041	6.75813102722168	https://www.genecards.org/cgi-bin/carddisp.pl?gene=HTT
PPIA	Peptidylprolyl Isomerase A	Protein Coding	P62937	54	GC07P044817	6.74692249298096	https://www.genecards.org/cgi-bin/carddisp.pl?gene=PPIA
DHX9	DExH-Box Helicase 9	Protein Coding	Q08211	52	GC01P182839	6.74594116210938	https://www.genecards.org/cgi-bin/carddisp.pl?gene=DHX9
TRIM59	Tripartite Motif Containing 59	Protein Coding	Q8IWR1	38	GC03M160432	6.74079084396362	https://www.genecards.org/cgi-bin/carddisp.pl?gene=TRIM59
MDM4	MDM4 Regulator Of P53	Protein Coding	O15151	55	GC01P204516	6.73298358917236	https://www.genecards.org/cgi-bin/carddisp.pl?gene=MDM4
SIGMAR1	Sigma Non-Opioid Intracellular Receptor 1	Protein Coding	Q99720	55	GC09M034634	6.72809886932373	https://www.genecards.org/cgi-bin/carddisp.pl?gene=SIGMAR1
FBXW10	F-Box And WD Repeat Domain Containing 10	Protein Coding	Q5XX13	40	GC17P111562	6.70892477035522	https://www.genecards.org/cgi-bin/carddisp.pl?gene=FBXW10
POLR2A	RNA Polymerase II Subunit A	Protein Coding	P24928	53	GC17P111182	6.70452117919922	https://www.genecards.org/cgi-bin/carddisp.pl?gene=POLR2A
TOM1	Target Of Myb1 Membrane Trafficking Protein	Protein Coding	O60784	50	GC22P035299	6.70448303222656	https://www.genecards.org/cgi-bin/carddisp.pl?gene=TOM1
PSMD5	Proteasome 26S Subunit, Non-ATPase 5	Protein Coding	Q16401	40	GC09M120815	6.70006799697876	https://www.genecards.org/cgi-bin/carddisp.pl?gene=PSMD5
RB1	RB Transcriptional Corepressor 1	Protein Coding	P06400	57	GC13P048303	6.69678926467896	https://www.genecards.org/cgi-bin/carddisp.pl?gene=RB1
TRIM45	Tripartite Motif Containing 45	Protein Coding	Q9H8W5	38	GC01M117111	6.69480752944946	https://www.genecards.org/cgi-bin/carddisp.pl?gene=TRIM45
CDC73	Cell Division Cycle 73	Protein Coding	Q6P1J9	54	GC01P193121	6.69410753250122	https://www.genecards.org/cgi-bin/carddisp.pl?gene=CDC73
CDK5	Cyclin Dependent Kinase 5	Protein Coding	Q00535	62	GC07M151053	6.69088697433472	https://www.genecards.org/cgi-bin/carddisp.pl?gene=CDK5
SMAD2	SMAD Family Member 2	Protein Coding	Q15796	60	GC18M047809	6.68706750869751	https://www.genecards.org/cgi-bin/carddisp.pl?gene=SMAD2
PAF1	PAF1 Homolog, Paf1/RNA Polymerase II Complex Component	Protein Coding	Q8N7H5	46	GC19M039385	6.6840877532959	https://www.genecards.org/cgi-bin/carddisp.pl?gene=PAF1
SIAH3	Siah E3 Ubiquitin Protein Ligase Family Member 3	Protein Coding	Q8IW03	35	GC13M045777	6.67053127288818	https://www.genecards.org/cgi-bin/carddisp.pl?gene=SIAH3
FBXL12	F-Box And Leucine Rich Repeat Protein 12	Protein Coding	Q9NXK8	38	GC19M009810	6.66998100280762	https://www.genecards.org/cgi-bin/carddisp.pl?gene=FBXL12
BAG2	BAG Cochaperone 2	Protein Coding	O95816	48	GC06P057172	6.66130971908569	https://www.genecards.org/cgi-bin/carddisp.pl?gene=BAG2
CDK2	Cyclin Dependent Kinase 2	Protein Coding	P24941	60	GC12P055966	6.65683174133301	https://www.genecards.org/cgi-bin/carddisp.pl?gene=CDK2
PSMD10	Proteasome 26S Subunit, Non-ATPase 10	Protein Coding	O75832	47	GC0XM108084	6.65349006652832	https://www.genecards.org/cgi-bin/carddisp.pl?gene=PSMD10
RANBP9	RAN Binding Protein 9	Protein Coding	Q96S59	50	GC06M013621	6.64821100234985	https://www.genecards.org/cgi-bin/carddisp.pl?gene=RANBP9
TIA1	TIA1 Cytotoxic Granule Associated RNA Binding Protein	Protein Coding	P31483	51	GC02M070209	6.63788509368896	https://www.genecards.org/cgi-bin/carddisp.pl?gene=TIA1
SIRT1	Sirtuin 1	Protein Coding	Q96EB6	58	GC10P067884	6.63553714752197	https://www.genecards.org/cgi-bin/carddisp.pl?gene=SIRT1
TGFBR1	Transforming Growth Factor Beta Receptor 1	Protein Coding	P36897	62	GC09P100712	6.61084461212158	https://www.genecards.org/cgi-bin/carddisp.pl?gene=TGFBR1
KPNB1	Karyopherin Subunit Beta 1	Protein Coding	Q14974	53	GC17P047649	6.60928153991699	https://www.genecards.org/cgi-bin/carddisp.pl?gene=KPNB1
DNMT1	DNA Methyltransferase 1	Protein Coding	P26358	61	GC19M010133	6.60802364349365	https://www.genecards.org/cgi-bin/carddisp.pl?gene=DNMT1
PTBP1	Polypyrimidine Tract Binding Protein 1	Protein Coding	P26599	50	GC19P000797	6.60698127746582	https://www.genecards.org/cgi-bin/carddisp.pl?gene=PTBP1
TRIM48	Tripartite Motif Containing 48	Protein Coding	Q8IWZ4	34	GC11P055262	6.60664558410645	https://www.genecards.org/cgi-bin/carddisp.pl?gene=TRIM48
DDRGK1	DDRGK Domain Containing 1	Protein Coding	Q96HY6	45	GC20M004081	6.60303735733032	https://www.genecards.org/cgi-bin/carddisp.pl?gene=DDRGK1
TRAF1	TNF Receptor Associated Factor 1	Protein Coding	Q13077	51	GC09M120902	6.59528350830078	https://www.genecards.org/cgi-bin/carddisp.pl?gene=TRAF1
ANAPC13	Anaphase Promoting Complex Subunit 13	Protein Coding	Q9BS18	44	GC03M134477	6.58648443222046	https://www.genecards.org/cgi-bin/carddisp.pl?gene=ANAPC13
FBXO17	F-Box Protein 17	Protein Coding	Q96EF6	38	GC19M038941	6.58537101745605	https://www.genecards.org/cgi-bin/carddisp.pl?gene=FBXO17
FIG4	FIG4 Phosphoinositide 5-Phosphatase	Protein Coding	Q92562	53	GC06P135959	6.57686376571655	https://www.genecards.org/cgi-bin/carddisp.pl?gene=FIG4
FANCI	FA Complementation Group I	Protein Coding	Q9NVI1	52	GC15P089243	6.57056617736816	https://www.genecards.org/cgi-bin/carddisp.pl?gene=FANCI
PSME4	Proteasome Activator Subunit 4	Protein Coding	Q14997	47	GC02M053864	6.56879234313965	https://www.genecards.org/cgi-bin/carddisp.pl?gene=PSME4
RC3H1	Ring Finger And CCCH-Type Domains 1	Protein Coding	Q5TC82	42	GC01M173931	6.56817865371704	https://www.genecards.org/cgi-bin/carddisp.pl?gene=RC3H1
CANX	Calnexin	Protein Coding	P27824	54	GC05P179678	6.56309843063354	https://www.genecards.org/cgi-bin/carddisp.pl?gene=CANX
IRF2BP1	Interferon Regulatory Factor 2 Binding Protein 1	Protein Coding	Q8IU81	39	GC19M092948	6.55570554733276	https://www.genecards.org/cgi-bin/carddisp.pl?gene=IRF2BP1
FBXO27	F-Box Protein 27	Protein Coding	Q8NI29	37	GC19M092750	6.55546045303345	https://www.genecards.org/cgi-bin/carddisp.pl?gene=FBXO27
LRRC41	Leucine Rich Repeat Containing 41	Protein Coding	Q15345	40	GC01M046261	6.55321025848389	https://www.genecards.org/cgi-bin/carddisp.pl?gene=LRRC41
CCT5	Chaperonin Containing TCP1 Subunit 5	Protein Coding	P48643	52	GC05P010249	6.55217456817627	https://www.genecards.org/cgi-bin/carddisp.pl?gene=CCT5
BUB3	BUB3 Mitotic Checkpoint Protein	Protein Coding	O43684	53	GC10P123154	6.5473747253418	https://www.genecards.org/cgi-bin/carddisp.pl?gene=BUB3
DCAF13	DDB1 And CUL4 Associated Factor 13	Protein Coding	Q9NV06	43	GC08P103414	6.5458402633667	https://www.genecards.org/cgi-bin/carddisp.pl?gene=DCAF13
YWHAQ	Tyrosine 3-Monooxygenase/Tryptophan 5-Monooxygenase Activation Protein Theta	Protein Coding	P27348	55	GC02M009583	6.54412221908569	https://www.genecards.org/cgi-bin/carddisp.pl?gene=YWHAQ
TAX1BP1	Tax1 Binding Protein 1	Protein Coding	Q86VP1	44	GC07P027739	6.53436803817749	https://www.genecards.org/cgi-bin/carddisp.pl?gene=TAX1BP1
DIABLO	Diablo IAP-Binding Mitochondrial Protein	Protein Coding	Q9NR28	54	GC12M123647	6.53178119659424	https://www.genecards.org/cgi-bin/carddisp.pl?gene=DIABLO
WDR26	WD Repeat Domain 26	Protein Coding	Q9H7D7	50	GC01M224385	6.52933692932129	https://www.genecards.org/cgi-bin/carddisp.pl?gene=WDR26
FBXO30	F-Box Protein 30	Protein Coding	Q8TB52	36	GC06M145795	6.52043151855469	https://www.genecards.org/cgi-bin/carddisp.pl?gene=FBXO30
GABARAPL2	GABA Type A Receptor Associated Protein Like 2	Protein Coding	P60520	51	GC16P075566	6.51110363006592	https://www.genecards.org/cgi-bin/carddisp.pl?gene=GABARAPL2
ASB9	Ankyrin Repeat And SOCS Box Containing 9	Protein Coding	Q96DX5	41	GC0XM015235	6.5083532333374	https://www.genecards.org/cgi-bin/carddisp.pl?gene=ASB9
TRIM35	Tripartite Motif Containing 35	Protein Coding	Q9UPQ4	43	GC08M027284	6.50227546691895	https://www.genecards.org/cgi-bin/carddisp.pl?gene=TRIM35
LRPPRC	Leucine Rich Pentatricopeptide Repeat Containing	Protein Coding	P42704	51	GC02M043886	6.49869918823242	https://www.genecards.org/cgi-bin/carddisp.pl?gene=LRPPRC
VIM	Vimentin	Protein Coding	P08670	60	GC10P017227	6.49383020401001	https://www.genecards.org/cgi-bin/carddisp.pl?gene=VIM
RPL5	Ribosomal Protein L5	Protein Coding	P46777	56	GC01P092845	6.48489046096802	https://www.genecards.org/cgi-bin/carddisp.pl?gene=RPL5
TNFAIP1	TNF Alpha Induced Protein 1	Protein Coding	Q13829	45	GC17P028335	6.47777557373047	https://www.genecards.org/cgi-bin/carddisp.pl?gene=TNFAIP1
OGT	O-Linked N-Acetylglucosamine (GlcNAc) Transferase	Protein Coding	O15294	55	GC0XP071735	6.47201108932495	https://www.genecards.org/cgi-bin/carddisp.pl?gene=OGT
KLHL24	Kelch Like Family Member 24	Protein Coding	Q6TFL4	42	GC03P183635	6.4716215133667	https://www.genecards.org/cgi-bin/carddisp.pl?gene=KLHL24
AR	Androgen Receptor	Protein Coding	P10275	60	GC0XP067544	6.468825340271	https://www.genecards.org/cgi-bin/carddisp.pl?gene=AR
RNF145	Ring Finger Protein 145	Protein Coding	Q96MT1	39	GC05M159157	6.46022987365723	https://www.genecards.org/cgi-bin/carddisp.pl?gene=RNF145
KLHL8	Kelch Like Family Member 8	Protein Coding	Q9P2G9	44	GC04M087160	6.45475769042969	https://www.genecards.org/cgi-bin/carddisp.pl?gene=KLHL8
CSNK1A1	Casein Kinase 1 Alpha 1	Protein Coding	P48729	58	GC05M149492	6.41460227966309	https://www.genecards.org/cgi-bin/carddisp.pl?gene=CSNK1A1
RUVBL2	RuvB Like AAA ATPase 2	Protein Coding	Q9Y230	51	GC19P048993	6.41013383865356	https://www.genecards.org/cgi-bin/carddisp.pl?gene=RUVBL2
USP17L9P	Ubiquitin Specific Peptidase 17 Like Family Member 9, Pseudogene	Pseudogene		13	GC04P009362	6.40794134140015	https://www.genecards.org/cgi-bin/carddisp.pl?gene=USP17L9P
FASN	Fatty Acid Synthase	Protein Coding	P49327	58	GC17M082078	6.40784168243408	https://www.genecards.org/cgi-bin/carddisp.pl?gene=FASN
HNRNPF	Heterogeneous Nuclear Ribonucleoprotein F	Protein Coding	P52597	45	GC10M043385	6.40624618530273	https://www.genecards.org/cgi-bin/carddisp.pl?gene=HNRNPF
EEF2	Eukaryotic Translation Elongation Factor 2	Protein Coding	P13639	56	GC19M003976	6.40422821044922	https://www.genecards.org/cgi-bin/carddisp.pl?gene=EEF2
SOCS2	Suppressor Of Cytokine Signaling 2	Protein Coding	O14508	51	GC12P093569	6.40383625030518	https://www.genecards.org/cgi-bin/carddisp.pl?gene=SOCS2
PIN1	Peptidylprolyl Cis/Trans Isomerase, NIMA-Interacting 1	Protein Coding	Q13526	56	GC19P009835	6.40266799926758	https://www.genecards.org/cgi-bin/carddisp.pl?gene=PIN1
TRIM15	Tripartite Motif Containing 15	Protein Coding	Q9C019	41	GC06P134786	6.40076780319214	https://www.genecards.org/cgi-bin/carddisp.pl?gene=TRIM15
RPS20	Ribosomal Protein S20	Protein Coding	P60866	50	GC08M056067	6.39402914047241	https://www.genecards.org/cgi-bin/carddisp.pl?gene=RPS20
AURKA	Aurora Kinase A	Protein Coding	O14965	60	GC20M056370	6.39127063751221	https://www.genecards.org/cgi-bin/carddisp.pl?gene=AURKA
UFL1	UFM1 Specific Ligase 1	Protein Coding	O94874	43	GC06P096521	6.38875961303711	https://www.genecards.org/cgi-bin/carddisp.pl?gene=UFL1
SGTA	Small Glutamine Rich Tetratricopeptide Repeat Co-Chaperone Alpha	Protein Coding	O43765	43	GC19M002754	6.38493633270264	https://www.genecards.org/cgi-bin/carddisp.pl?gene=SGTA
PABPC1	Poly(A) Binding Protein Cytoplasmic 1	Protein Coding	P11940	51	GC08M100685	6.38114356994629	https://www.genecards.org/cgi-bin/carddisp.pl?gene=PABPC1
SMAD1	SMAD Family Member 1	Protein Coding	Q15797	53	GC04P145481	6.37966299057007	https://www.genecards.org/cgi-bin/carddisp.pl?gene=SMAD1
GABARAP	GABA Type A Receptor-Associated Protein	Protein Coding	O95166	51	GC17M007240	6.37681007385254	https://www.genecards.org/cgi-bin/carddisp.pl?gene=GABARAP
DCAF12	DDB1 And CUL4 Associated Factor 12	Protein Coding	Q5T6F0	39	GC09M034086	6.37211561203003	https://www.genecards.org/cgi-bin/carddisp.pl?gene=DCAF12
FBXL20	F-Box And Leucine Rich Repeat Protein 20	Protein Coding	Q96IG2	41	GC17M039252	6.34973669052124	https://www.genecards.org/cgi-bin/carddisp.pl?gene=FBXL20
HNRNPM	Heterogeneous Nuclear Ribonucleoprotein M	Protein Coding	P52272	46	GC19P008444	6.34919261932373	https://www.genecards.org/cgi-bin/carddisp.pl?gene=HNRNPM
RABGEF1	RAB Guanine Nucleotide Exchange Factor 1	Protein Coding	Q9UJ41	48	GC07P086042	6.34612941741943	https://www.genecards.org/cgi-bin/carddisp.pl?gene=RABGEF1
SENP2	SUMO Specific Peptidase 2	Protein Coding	Q9HC62	43	GC03P185582	6.34397745132446	https://www.genecards.org/cgi-bin/carddisp.pl?gene=SENP2
COPS3	COP9 Signalosome Subunit 3	Protein Coding	Q9UNS2	48	GC17M017246	6.32587575912476	https://www.genecards.org/cgi-bin/carddisp.pl?gene=COPS3
HNRNPA3	Heterogeneous Nuclear Ribonucleoprotein A3	Protein Coding	P51991	47	GC02P177212	6.31876230239868	https://www.genecards.org/cgi-bin/carddisp.pl?gene=HNRNPA3
TRIM16	Tripartite Motif Containing 16	Protein Coding	O95361	40	GC17M015627	6.31227445602417	https://www.genecards.org/cgi-bin/carddisp.pl?gene=TRIM16
ZYG11B	Zyg-11 Family Member B, Cell Cycle Regulator	Protein Coding	Q9C0D3	41	GC01P052726	6.31062746047974	https://www.genecards.org/cgi-bin/carddisp.pl?gene=ZYG11B
EEF1A1	Eukaryotic Translation Elongation Factor 1 Alpha 1	Protein Coding	P68104	52	GC06M094314	6.30335807800293	https://www.genecards.org/cgi-bin/carddisp.pl?gene=EEF1A1
PPP2R1A	Protein Phosphatase 2 Scaffold Subunit Aalpha	Protein Coding	P30153	56	GC19P113566	6.2992467880249	https://www.genecards.org/cgi-bin/carddisp.pl?gene=PPP2R1A
FBH1	F-Box DNA Helicase 1	Protein Coding	Q8NFZ0	43	GC10P005889	6.28493928909302	https://www.genecards.org/cgi-bin/carddisp.pl?gene=FBH1
KCTD17	Potassium Channel Tetramerization Domain Containing 17	Protein Coding	Q8N5Z5	48	GC22P037051	6.27024364471436	https://www.genecards.org/cgi-bin/carddisp.pl?gene=KCTD17
HSPB1	Heat Shock Protein Family B (Small) Member 1	Protein Coding	P04792	60	GC07P076302	6.26201057434082	https://www.genecards.org/cgi-bin/carddisp.pl?gene=HSPB1
ANXA11	Annexin A11	Protein Coding	P50995	52	GC10M080150	6.25852394104004	https://www.genecards.org/cgi-bin/carddisp.pl?gene=ANXA11
ANKRD13D	Ankyrin Repeat Domain 13D	Protein Coding	Q6ZTN6	40	GC11P089232	6.25266408920288	https://www.genecards.org/cgi-bin/carddisp.pl?gene=ANKRD13D
FBXW4	F-Box And WD Repeat Domain Containing 4	Protein Coding	P57775	43	GC10M101610	6.24995136260986	https://www.genecards.org/cgi-bin/carddisp.pl?gene=FBXW4
PIAS2	Protein Inhibitor Of Activated STAT 2	Protein Coding	O75928	47	GC18M046808	6.24895715713501	https://www.genecards.org/cgi-bin/carddisp.pl?gene=PIAS2
XRCC6	X-Ray Repair Cross Complementing 6	Protein Coding	P12956	54	GC22P070718	6.24627876281738	https://www.genecards.org/cgi-bin/carddisp.pl?gene=XRCC6
SUMO1P1	SUMO1 Pseudogene 1	Pseudogene	G2XKQ0	16	GC20M053874	6.24184131622314	https://www.genecards.org/cgi-bin/carddisp.pl?gene=SUMO1P1
FBXL17	F-Box And Leucine Rich Repeat Protein 17	Protein Coding	Q9UF56	43	GC05M107859	6.24165725708008	https://www.genecards.org/cgi-bin/carddisp.pl?gene=FBXL17
HSP90B1	Heat Shock Protein 90 Beta Family Member 1	Protein Coding	P14625	55	GC12P103930	6.24110221862793	https://www.genecards.org/cgi-bin/carddisp.pl?gene=HSP90B1
ASB6	Ankyrin Repeat And SOCS Box Containing 6	Protein Coding	Q9NWX5	39	GC09M130405	6.23568773269653	https://www.genecards.org/cgi-bin/carddisp.pl?gene=ASB6
CTR9	CTR9 Homolog, Paf1/RNA Polymerase II Complex Component	Protein Coding	Q6PD62	46	GC11P010751	6.23285388946533	https://www.genecards.org/cgi-bin/carddisp.pl?gene=CTR9
SENP1	SUMO Specific Peptidase 1	Protein Coding	Q9P0U3	48	GC12M048042	6.22805118560791	https://www.genecards.org/cgi-bin/carddisp.pl?gene=SENP1
CASP8	Caspase 8	Protein Coding	Q14790	61	GC02P201233	6.22493648529053	https://www.genecards.org/cgi-bin/carddisp.pl?gene=CASP8
RPL4	Ribosomal Protein L4	Protein Coding	P36578	49	GC15M066498	6.22267913818359	https://www.genecards.org/cgi-bin/carddisp.pl?gene=RPL4
RAG1	Recombination Activating 1	Protein Coding	P15918	53	GC11P036554	6.22050094604492	https://www.genecards.org/cgi-bin/carddisp.pl?gene=RAG1
FBXO25	F-Box Protein 25	Protein Coding	Q8TCJ0	39	GC08P000406	6.21412658691406	https://www.genecards.org/cgi-bin/carddisp.pl?gene=FBXO25
UBAP1L	Ubiquitin Associated Protein 1 Like	Protein Coding	F5GYI3	35	GC15M065092	6.20677947998047	https://www.genecards.org/cgi-bin/carddisp.pl?gene=UBAP1L
DNAJB2	DnaJ Heat Shock Protein Family (Hsp40) Member B2	Protein Coding	P25686	51	GC02P219279	6.20118808746338	https://www.genecards.org/cgi-bin/carddisp.pl?gene=DNAJB2
PRPH	Peripherin	Protein Coding	P41219	52	GC12P060248	6.19830465316772	https://www.genecards.org/cgi-bin/carddisp.pl?gene=PRPH
SNHG14	Small Nucleolar RNA Host Gene 14	RNA Gene		24	GC15P156537	6.19806385040283	https://www.genecards.org/cgi-bin/carddisp.pl?gene=SNHG14
RPL23	Ribosomal Protein L23	Protein Coding	P62829	46	GC17M038847	6.19725656509399	https://www.genecards.org/cgi-bin/carddisp.pl?gene=RPL23
ARRDC1	Arrestin Domain Containing 1	Protein Coding	Q8N5I2	38	GC09P137605	6.19503498077393	https://www.genecards.org/cgi-bin/carddisp.pl?gene=ARRDC1
ENO1	Enolase 1	Protein Coding	P06733	56	GC01M008861	6.19250869750977	https://www.genecards.org/cgi-bin/carddisp.pl?gene=ENO1
PRPF8	Pre-MRNA Processing Factor 8	Protein Coding	Q6P2Q9	50	GC17M001650	6.18583202362061	https://www.genecards.org/cgi-bin/carddisp.pl?gene=PRPF8
PPP1R11	Protein Phosphatase 1 Regulatory Inhibitor Subunit 11	Protein Coding	O60927	40	GC06P134783	6.18460273742676	https://www.genecards.org/cgi-bin/carddisp.pl?gene=PPP1R11
NEMF	Nuclear Export Mediator Factor	Protein Coding	O60524	46	GC14M049782	6.16682481765747	https://www.genecards.org/cgi-bin/carddisp.pl?gene=NEMF
TOP2A	DNA Topoisomerase II Alpha	Protein Coding	P11388	59	GC17M040388	6.16020393371582	https://www.genecards.org/cgi-bin/carddisp.pl?gene=TOP2A
SKIC8	SKI8 Subunit Of Superkiller Complex	Protein Coding	Q9GZS3	43	GC15M151535	6.15769481658936	https://www.genecards.org/cgi-bin/carddisp.pl?gene=SKIC8
ATP5F1A	ATP Synthase F1 Subunit Alpha	Protein Coding	P25705	54	GC18M046081	6.15228176116943	https://www.genecards.org/cgi-bin/carddisp.pl?gene=ATP5F1A
CCT8	Chaperonin Containing TCP1 Subunit 8	Protein Coding	P50990	43	GC21M029055	6.14977550506592	https://www.genecards.org/cgi-bin/carddisp.pl?gene=CCT8
FAAP20	FA Core Complex Associated Protein 20	Protein Coding	Q6NZ36	36	GC01M014232	6.14926528930664	https://www.genecards.org/cgi-bin/carddisp.pl?gene=FAAP20
DDX5	DEAD-Box Helicase 5	Protein Coding	P17844	54	GC17M064498	6.13367366790771	https://www.genecards.org/cgi-bin/carddisp.pl?gene=DDX5
RNF133	Ring Finger Protein 133	Protein Coding	Q8WVZ7	40	GC07M122697	6.13338804244995	https://www.genecards.org/cgi-bin/carddisp.pl?gene=RNF133
IRF3	Interferon Regulatory Factor 3	Protein Coding	Q14653	54	GC19M049659	6.1327018737793	https://www.genecards.org/cgi-bin/carddisp.pl?gene=IRF3
GCN1	GCN1 Activator Of EIF2AK4	Protein Coding	Q92616	43	GC12M120128	6.12764310836792	https://www.genecards.org/cgi-bin/carddisp.pl?gene=GCN1
ARMC8	Armadillo Repeat Containing 8	Protein Coding	Q8IUR7	41	GC03P138187	6.12175035476685	https://www.genecards.org/cgi-bin/carddisp.pl?gene=ARMC8
RANBP2	RAN Binding Protein 2	Protein Coding	P49792	54	GC02P108719	6.11853408813477	https://www.genecards.org/cgi-bin/carddisp.pl?gene=RANBP2
POLH	DNA Polymerase Eta	Protein Coding	Q9Y253	55	GC06P043576	6.1135048866272	https://www.genecards.org/cgi-bin/carddisp.pl?gene=POLH
APPBP2	Amyloid Beta Precursor Protein Binding Protein 2	Protein Coding	Q92624	45	GC17M060443	6.11089324951172	https://www.genecards.org/cgi-bin/carddisp.pl?gene=APPBP2
SPG11	SPG11 Vesicle Trafficking Associated, Spatacsin	Protein Coding	Q96JI7	49	GC15M044834	6.10833406448364	https://www.genecards.org/cgi-bin/carddisp.pl?gene=SPG11
H2BC3	H2B Clustered Histone 3	Protein Coding	P33778	39	GC06M093417	6.09665203094482	https://www.genecards.org/cgi-bin/carddisp.pl?gene=H2BC3
CHEK2	Checkpoint Kinase 2	Protein Coding	O96017	63	GC22M028687	6.09092998504639	https://www.genecards.org/cgi-bin/carddisp.pl?gene=CHEK2
ANKRD9	Ankyrin Repeat Domain 9	Protein Coding	Q96BM1	39	GC14M102501	6.08704233169556	https://www.genecards.org/cgi-bin/carddisp.pl?gene=ANKRD9
NEFH	Neurofilament Heavy Chain	Protein Coding	P12036	54	GC22P029480	6.08584833145142	https://www.genecards.org/cgi-bin/carddisp.pl?gene=NEFH
VPS28	VPS28 Subunit Of ESCRT-I	Protein Coding	Q9UK41	44	GC08M146565	6.0853066444397	https://www.genecards.org/cgi-bin/carddisp.pl?gene=VPS28
HNRNPC	Heterogeneous Nuclear Ribonucleoprotein C	Protein Coding	P07910	50	GC14M026962	6.07713842391968	https://www.genecards.org/cgi-bin/carddisp.pl?gene=HNRNPC
BECN1	Beclin 1	Protein Coding	Q14457	55	GC17M042810	6.06655406951904	https://www.genecards.org/cgi-bin/carddisp.pl?gene=BECN1
HIPK2	Homeodomain Interacting Protein Kinase 2	Protein Coding	Q9H2X6	52	GC07M139561	6.06392240524292	https://www.genecards.org/cgi-bin/carddisp.pl?gene=HIPK2
RPS2	Ribosomal Protein S2	Protein Coding	P15880	48	GC16M020299	6.06134510040283	https://www.genecards.org/cgi-bin/carddisp.pl?gene=RPS2
DDX17	DEAD-Box Helicase 17	Protein Coding	Q92841	50	GC22M038483	6.05380773544312	https://www.genecards.org/cgi-bin/carddisp.pl?gene=DDX17
RPS7	Ribosomal Protein S7	Protein Coding	P62081	50	GC02P003575	6.04643392562866	https://www.genecards.org/cgi-bin/carddisp.pl?gene=RPS7
PEDS1-UBE2V1	PEDS1-UBE2V1 Readthrough	Protein Coding		29	GC20M050085	6.02895355224609	https://www.genecards.org/cgi-bin/carddisp.pl?gene=PEDS1-UBE2V1
RPA1	Replication Protein A1	Protein Coding	P27694	56	GC17P001829	6.0216908454895	https://www.genecards.org/cgi-bin/carddisp.pl?gene=RPA1
ASB11	Ankyrin Repeat And SOCS Box Containing 11	Protein Coding	Q8WXH4	41	GC0XM015298	6.02096652984619	https://www.genecards.org/cgi-bin/carddisp.pl?gene=ASB11
CHMP2B	Charged Multivesicular Body Protein 2B	Protein Coding	Q9UQN3	53	GC03P087227	6.01380157470703	https://www.genecards.org/cgi-bin/carddisp.pl?gene=CHMP2B
PPP2CA	Protein Phosphatase 2 Catalytic Subunit Alpha	Protein Coding	P67775	57	GC05M134194	6.01224136352539	https://www.genecards.org/cgi-bin/carddisp.pl?gene=PPP2CA
ALS2	Alsin Rho Guanine Nucleotide Exchange Factor ALS2	Protein Coding	Q96Q42	53	GC02M201701	6.01189470291138	https://www.genecards.org/cgi-bin/carddisp.pl?gene=ALS2
XPO1	Exportin 1	Protein Coding	O14980	56	GC02M061445	6.01139640808105	https://www.genecards.org/cgi-bin/carddisp.pl?gene=XPO1
ATXN3L	Ataxin 3 Like	Protein Coding	Q9H3M9	43	GC0XM014969	6.00954341888428	https://www.genecards.org/cgi-bin/carddisp.pl?gene=ATXN3L
APP	Amyloid Beta Precursor Protein	Protein Coding	P05067	59	GC21M025880	6.00860500335693	https://www.genecards.org/cgi-bin/carddisp.pl?gene=APP
FBXW9	F-Box And WD Repeat Domain Containing 9	Protein Coding	Q5XUX1	35	GC19M012688	6.00280380249023	https://www.genecards.org/cgi-bin/carddisp.pl?gene=FBXW9
SRC	SRC Proto-Oncogene, Non-Receptor Tyrosine Kinase	Protein Coding	P12931	60	GC20P037344	5.99349880218506	https://www.genecards.org/cgi-bin/carddisp.pl?gene=SRC
NONO	Non-POU Domain Containing Octamer Binding	Protein Coding	Q15233	53	GC0XP071259	5.99327802658081	https://www.genecards.org/cgi-bin/carddisp.pl?gene=NONO
SLC25A5	Solute Carrier Family 25 Member 5	Protein Coding	P05141	52	GC0XP119468	5.97044229507446	https://www.genecards.org/cgi-bin/carddisp.pl?gene=SLC25A5
RNFT2	Ring Finger Protein, Transmembrane 2	Protein Coding	Q96EX2	38	GC12P116738	5.96461725234985	https://www.genecards.org/cgi-bin/carddisp.pl?gene=RNFT2
PHGDH	Phosphoglycerate Dehydrogenase	Protein Coding	O43175	59	GC01P119660	5.95651197433472	https://www.genecards.org/cgi-bin/carddisp.pl?gene=PHGDH
H2AC4	H2A Clustered Histone 4	Protein Coding	P04908	41	GC06M093423	5.94962644577026	https://www.genecards.org/cgi-bin/carddisp.pl?gene=H2AC4
MYH9	Myosin Heavy Chain 9	Protein Coding	P35579	56	GC22M036281	5.94777154922485	https://www.genecards.org/cgi-bin/carddisp.pl?gene=MYH9
GGA3	Golgi Associated, Gamma Adaptin Ear Containing, ARF Binding Protein 3	Protein Coding	Q9NZ52	47	GC17M075236	5.9466118812561	https://www.genecards.org/cgi-bin/carddisp.pl?gene=GGA3
TFRC	Transferrin Receptor	Protein Coding	P02786	59	GC03M196303	5.94637393951416	https://www.genecards.org/cgi-bin/carddisp.pl?gene=TFRC
CCT3	Chaperonin Containing TCP1 Subunit 3	Protein Coding	P49368	45	GC01M156308	5.94108581542969	https://www.genecards.org/cgi-bin/carddisp.pl?gene=CCT3
SFPQ	Splicing Factor Proline And Glutamine Rich	Protein Coding	P23246	52	GC01M035176	5.93137311935425	https://www.genecards.org/cgi-bin/carddisp.pl?gene=SFPQ
GID8	GID Complex Subunit 8 Homolog	Protein Coding	Q9NWU2	41	GC20P062938	5.93133640289307	https://www.genecards.org/cgi-bin/carddisp.pl?gene=GID8
CCT4	Chaperonin Containing TCP1 Subunit 4	Protein Coding	P50991	48	GC02M061868	5.92878293991089	https://www.genecards.org/cgi-bin/carddisp.pl?gene=CCT4
USP17L7	Ubiquitin Specific Peptidase 17 Like Family Member 7	Protein Coding	P0C7H9	22	GC08M012132	5.92787885665894	https://www.genecards.org/cgi-bin/carddisp.pl?gene=USP17L7
E2F1	E2F Transcription Factor 1	Protein Coding	Q01094	53	GC20M033675	5.92732620239258	https://www.genecards.org/cgi-bin/carddisp.pl?gene=E2F1
LMO7	LIM Domain 7	Protein Coding	Q8WWI1	46	GC13P075620	5.92030239105225	https://www.genecards.org/cgi-bin/carddisp.pl?gene=LMO7
PEX5	Peroxisomal Biogenesis Factor 5	Protein Coding	P50542	52	GC12P039004	5.91976070404053	https://www.genecards.org/cgi-bin/carddisp.pl?gene=PEX5
CCT6A	Chaperonin Containing TCP1 Subunit 6A	Protein Coding	P40227	44	GC07P056051	5.91893863677979	https://www.genecards.org/cgi-bin/carddisp.pl?gene=CCT6A
CCAR2	Cell Cycle And Apoptosis Regulator 2	Protein Coding	Q8N163	45	GC08P022604	5.91097545623779	https://www.genecards.org/cgi-bin/carddisp.pl?gene=CCAR2
MAPK1	Mitogen-Activated Protein Kinase 1	Protein Coding	P28482	61	GC22M021759	5.90951681137085	https://www.genecards.org/cgi-bin/carddisp.pl?gene=MAPK1
LMNB1	Lamin B1	Protein Coding	P20700	55	GC05P126776	5.90683174133301	https://www.genecards.org/cgi-bin/carddisp.pl?gene=LMNB1
MAGED1	MAGE Family Member D1	Protein Coding	Q9Y5V3	50	GC0XP051803	5.90267181396484	https://www.genecards.org/cgi-bin/carddisp.pl?gene=MAGED1
PLIN4	Perilipin 4	Protein Coding	Q96Q06	43	GC19M091831	5.88828754425049	https://www.genecards.org/cgi-bin/carddisp.pl?gene=PLIN4
ERLIN2	ER Lipid Raft Associated 2	Protein Coding	O94905	51	GC08P037736	5.87866687774658	https://www.genecards.org/cgi-bin/carddisp.pl?gene=ERLIN2
RPS8	Ribosomal Protein S8	Protein Coding	P62241	46	GC01P044775	5.87691974639893	https://www.genecards.org/cgi-bin/carddisp.pl?gene=RPS8
IVNS1ABP	Influenza Virus NS1A Binding Protein	Protein Coding	Q9Y6Y0	51	GC01M185296	5.87683963775635	https://www.genecards.org/cgi-bin/carddisp.pl?gene=IVNS1ABP
SOCS3	Suppressor Of Cytokine Signaling 3	Protein Coding	O14543	52	GC17M078356	5.86251735687256	https://www.genecards.org/cgi-bin/carddisp.pl?gene=SOCS3
TRIM34	Tripartite Motif Containing 34	Protein Coding	Q9BYJ4	36	GC11P005619	5.86233282089233	https://www.genecards.org/cgi-bin/carddisp.pl?gene=TRIM34
FBXL6	F-Box And Leucine Rich Repeat Protein 6	Protein Coding	Q8N531	37	GC08M144355	5.84994745254517	https://www.genecards.org/cgi-bin/carddisp.pl?gene=FBXL6
ILF3	Interleukin Enhancer Binding Factor 3	Protein Coding	Q12906	46	GC19P112301	5.84870338439941	https://www.genecards.org/cgi-bin/carddisp.pl?gene=ILF3
FLNA	Filamin A	Protein Coding	P21333	57	GC0XM154348	5.84558916091919	https://www.genecards.org/cgi-bin/carddisp.pl?gene=FLNA
KIF5A	Kinesin Family Member 5A	Protein Coding	Q12840	54	GC12P060685	5.84293985366821	https://www.genecards.org/cgi-bin/carddisp.pl?gene=KIF5A
DLEU2	Deleted In Lymphocytic Leukemia 2	RNA Gene		30	GC13M049913	5.83778095245361	https://www.genecards.org/cgi-bin/carddisp.pl?gene=DLEU2
PDCD6IP	Programmed Cell Death 6 Interacting Protein	Protein Coding	Q8WUM4	50	GC03P033798	5.83692455291748	https://www.genecards.org/cgi-bin/carddisp.pl?gene=PDCD6IP
WDR77	WD Repeat Domain 77	Protein Coding	Q9BQA1	45	GC01M111439	5.83345985412598	https://www.genecards.org/cgi-bin/carddisp.pl?gene=WDR77
YWHAZ	Tyrosine 3-Monooxygenase/Tryptophan 5-Monooxygenase Activation Protein Zeta	Protein Coding	P63104	54	GC08M100919	5.82036256790161	https://www.genecards.org/cgi-bin/carddisp.pl?gene=YWHAZ
PACRG	Parkin Coregulated	Protein Coding	Q96M98	49	GC06P162727	5.81575059890747	https://www.genecards.org/cgi-bin/carddisp.pl?gene=PACRG
SENP3	SUMO Specific Peptidase 3	Protein Coding	Q9H4L4	44	GC17P111186	5.81536149978638	https://www.genecards.org/cgi-bin/carddisp.pl?gene=SENP3
RAD51	RAD51 Recombinase	Protein Coding	Q06609	59	GC15P040694	5.809166431427	https://www.genecards.org/cgi-bin/carddisp.pl?gene=RAD51
HNRNPL	Heterogeneous Nuclear Ribonucleoprotein L	Protein Coding	P14866	46	GC19M038836	5.80192422866821	https://www.genecards.org/cgi-bin/carddisp.pl?gene=HNRNPL
H2AX	H2A.X Variant Histone	Protein Coding	P16104	53	GC11M126556	5.80135774612427	https://www.genecards.org/cgi-bin/carddisp.pl?gene=H2AX
APOBEC3G	Apolipoprotein B MRNA Editing Enzyme Catalytic Subunit 3G	Protein Coding	Q9HC16	50	GC22P070605	5.79505491256714	https://www.genecards.org/cgi-bin/carddisp.pl?gene=APOBEC3G
RPA2	Replication Protein A2	Protein Coding	P15927	53	GC01M031164	5.78469467163086	https://www.genecards.org/cgi-bin/carddisp.pl?gene=RPA2
PGAM5	PGAM Family Member 5, Mitochondrial Serine/Threonine Protein Phosphatase	Protein Coding	Q96HS1	39	GC12P132710	5.78428745269775	https://www.genecards.org/cgi-bin/carddisp.pl?gene=PGAM5
WRNIP1	WRN Helicase Interacting Protein 1	Protein Coding	Q96S55	44	GC06P002786	5.78239727020264	https://www.genecards.org/cgi-bin/carddisp.pl?gene=WRNIP1
CFTR	CF Transmembrane Conductance Regulator	Protein Coding	P13569	61	GC07P117287	5.78159761428833	https://www.genecards.org/cgi-bin/carddisp.pl?gene=CFTR
STAT1	Signal Transducer And Activator Of Transcription 1	Protein Coding	P42224	61	GC02M190908	5.77677154541016	https://www.genecards.org/cgi-bin/carddisp.pl?gene=STAT1
LMNA	Lamin A/C	Protein Coding	P02545	58	GC01P156082	5.77042722702026	https://www.genecards.org/cgi-bin/carddisp.pl?gene=LMNA
ACTB	Actin Beta	Protein Coding	P60709	58	GC07M005527	5.766685962677	https://www.genecards.org/cgi-bin/carddisp.pl?gene=ACTB
TP53BP1	Tumor Protein P53 Binding Protein 1	Protein Coding	Q12888	53	GC15M043403	5.76222658157349	https://www.genecards.org/cgi-bin/carddisp.pl?gene=TP53BP1
PRMT1	Protein Arginine Methyltransferase 1	Protein Coding	Q99873	56	GC19P049675	5.75963068008423	https://www.genecards.org/cgi-bin/carddisp.pl?gene=PRMT1
GRB2	Growth Factor Receptor Bound Protein 2	Protein Coding	P62993	55	GC17M075318	5.75887203216553	https://www.genecards.org/cgi-bin/carddisp.pl?gene=GRB2
SPART	Spartin	Protein Coding	Q8N0X7	48	GC13M040062	5.75397729873657	https://www.genecards.org/cgi-bin/carddisp.pl?gene=SPART
LRRK2	Leucine Rich Repeat Kinase 2	Protein Coding	Q5S007	58	GC12P040196	5.75307178497314	https://www.genecards.org/cgi-bin/carddisp.pl?gene=LRRK2
GBA1	Glucosylceramidase Beta 1	Protein Coding	P04062	58	GC01M161111	5.75284004211426	https://www.genecards.org/cgi-bin/carddisp.pl?gene=GBA1
MFN2	Mitofusin 2	Protein Coding	O95140	57	GC01P011980	5.75008392333984	https://www.genecards.org/cgi-bin/carddisp.pl?gene=MFN2
HNRNPDL	Heterogeneous Nuclear Ribonucleoprotein D Like	Protein Coding	O14979	51	GC04M082422	5.74327325820923	https://www.genecards.org/cgi-bin/carddisp.pl?gene=HNRNPDL
SPTLC1	Serine Palmitoyltransferase Long Chain Base Subunit 1	Protein Coding	O15269	54	GC09M109404	5.74099493026733	https://www.genecards.org/cgi-bin/carddisp.pl?gene=SPTLC1
PSME1	Proteasome Activator Subunit 1	Protein Coding	Q06323	46	GC14P024136	5.73882579803467	https://www.genecards.org/cgi-bin/carddisp.pl?gene=PSME1
CHEK1	Checkpoint Kinase 1	Protein Coding	O14757	60	GC11P125625	5.73872184753418	https://www.genecards.org/cgi-bin/carddisp.pl?gene=CHEK1
ACLY	ATP Citrate Lyase	Protein Coding	P53396	53	GC17M041866	5.73810052871704	https://www.genecards.org/cgi-bin/carddisp.pl?gene=ACLY
SYNCRIP	Synaptotagmin Binding Cytoplasmic RNA Interacting Protein	Protein Coding	O60506	46	GC06M085607	5.73336458206177	https://www.genecards.org/cgi-bin/carddisp.pl?gene=SYNCRIP
USP17L4	Ubiquitin Specific Peptidase 17 Like Family Member 4	Protein Coding	A6NCW7	23	GC08P007337	5.72908401489258	https://www.genecards.org/cgi-bin/carddisp.pl?gene=USP17L4
USP17L8	Ubiquitin Specific Peptidase 17 Like Family Member 8	Protein Coding	P0C7I0	23	GC08M007971	5.72908401489258	https://www.genecards.org/cgi-bin/carddisp.pl?gene=USP17L8
KLHDC1	Kelch Domain Containing 1	Protein Coding	Q8N7A1	39	GC14P049693	5.72569704055786	https://www.genecards.org/cgi-bin/carddisp.pl?gene=KLHDC1
MOCS3	Molybdenum Cofactor Synthesis 3	Protein Coding	O95396	44	GC20P050958	5.7142448425293	https://www.genecards.org/cgi-bin/carddisp.pl?gene=MOCS3
KCTD5	Potassium Channel Tetramerization Domain Containing 5	Protein Coding	Q9NXV2	42	GC16P002682	5.70959186553955	https://www.genecards.org/cgi-bin/carddisp.pl?gene=KCTD5
CBS	Cystathionine Beta-Synthase	Protein Coding	P35520	60	GC21M043053	5.70535564422607	https://www.genecards.org/cgi-bin/carddisp.pl?gene=CBS
MAP1LC3C	Microtubule Associated Protein 1 Light Chain 3 Gamma	Protein Coding	Q9BXW4	39	GC01M241995	5.70051622390747	https://www.genecards.org/cgi-bin/carddisp.pl?gene=MAP1LC3C
UNC13A	Unc-13 Homolog A	Protein Coding	Q9UPW8	49	GC19M092370	5.6966495513916	https://www.genecards.org/cgi-bin/carddisp.pl?gene=UNC13A
USP17L23	Ubiquitin Specific Peptidase 17 Like Family Member 23	Protein Coding	D6RBM5	13	GC04P009276	5.69494295120239	https://www.genecards.org/cgi-bin/carddisp.pl?gene=USP17L23
MCM7	Minichromosome Maintenance Complex Component 7	Protein Coding	P33993	55	GC07M100092	5.69005012512207	https://www.genecards.org/cgi-bin/carddisp.pl?gene=MCM7
MRE11	MRE11 Homolog, Double Strand Break Repair Nuclease	Protein Coding	P49959	57	GC11M126070	5.68866348266602	https://www.genecards.org/cgi-bin/carddisp.pl?gene=MRE11
UBL4B	Ubiquitin Like 4B	Protein Coding	Q8N7F7	34	GC01P110972	5.68651342391968	https://www.genecards.org/cgi-bin/carddisp.pl?gene=UBL4B
SLC25A13	Solute Carrier Family 25 Member 13	Protein Coding	Q9UJS0	53	GC07M096120	5.68476581573486	https://www.genecards.org/cgi-bin/carddisp.pl?gene=SLC25A13
DCAF15	DDB1 And CUL4 Associated Factor 15	Protein Coding	Q66K64	36	GC19P013952	5.68431377410889	https://www.genecards.org/cgi-bin/carddisp.pl?gene=DCAF15
UPF1	UPF1 RNA Helicase And ATPase	Protein Coding	Q92900	50	GC19P018831	5.68283557891846	https://www.genecards.org/cgi-bin/carddisp.pl?gene=UPF1
ENSG00000258677	Novel Protein, UBE2W-STAU2 Readthrough	Protein Coding		8	GC08M073688	5.68046045303345	https://www.genecards.org/cgi-bin/carddisp.pl?gene=ENSG00000258677
PRKAR1A	Protein Kinase CAMP-Dependent Type I Regulatory Subunit Alpha	Protein Coding	P10644	60	GC17P112990	5.6797776222229	https://www.genecards.org/cgi-bin/carddisp.pl?gene=PRKAR1A
DNAJA2	DnaJ Heat Shock Protein Family (Hsp40) Member A2	Protein Coding	O60884	47	GC16M046955	5.66423273086548	https://www.genecards.org/cgi-bin/carddisp.pl?gene=DNAJA2
E4F1	E4F Transcription Factor 1	Protein Coding	Q66K89	41	GC16P002223	5.66293334960938	https://www.genecards.org/cgi-bin/carddisp.pl?gene=E4F1
RPLP0	Ribosomal Protein Lateral Stalk Subunit P0	Protein Coding	P05388	49	GC12M120196	5.66034889221191	https://www.genecards.org/cgi-bin/carddisp.pl?gene=RPLP0
GRWD1	Glutamate Rich WD Repeat Containing 1	Protein Coding	Q9BQ67	43	GC19P048445	5.65033483505249	https://www.genecards.org/cgi-bin/carddisp.pl?gene=GRWD1
CAV1	Caveolin 1	Protein Coding	Q03135	57	GC07P116524	5.64933347702026	https://www.genecards.org/cgi-bin/carddisp.pl?gene=CAV1
TUBB4B	Tubulin Beta 4B Class IVb	Protein Coding	P68371	53	GC09P137241	5.64596796035767	https://www.genecards.org/cgi-bin/carddisp.pl?gene=TUBB4B
RPS3A	Ribosomal Protein S3A	Protein Coding	P61247	47	GC04P151099	5.64522171020508	https://www.genecards.org/cgi-bin/carddisp.pl?gene=RPS3A
UBQLN3	Ubiquilin 3	Protein Coding	Q9H347	43	GC11M012048	5.64496374130249	https://www.genecards.org/cgi-bin/carddisp.pl?gene=UBQLN3
DCAF16	DDB1 And CUL4 Associated Factor 16	Protein Coding	Q9NXF7	37	GC04M017794	5.63771772384644	https://www.genecards.org/cgi-bin/carddisp.pl?gene=DCAF16
PSMF1	Proteasome Inhibitor Subunit 1	Protein Coding	Q92530	44	GC20P001113	5.62849283218384	https://www.genecards.org/cgi-bin/carddisp.pl?gene=PSMF1
DCAF10	DDB1 And CUL4 Associated Factor 10	Protein Coding	Q5QP82	39	GC09P037800	5.62554454803467	https://www.genecards.org/cgi-bin/carddisp.pl?gene=DCAF10
CCT7	Chaperonin Containing TCP1 Subunit 7	Protein Coding	Q99832	50	GC02P073233	5.62182807922363	https://www.genecards.org/cgi-bin/carddisp.pl?gene=CCT7
KLHDC3	Kelch Domain Containing 3	Protein Coding	Q9BQ90	41	GC06P043014	5.6184287071228	https://www.genecards.org/cgi-bin/carddisp.pl?gene=KLHDC3
IQUB	IQ Motif And Ubiquitin Domain Containing	Protein Coding	Q8NA54	41	GC07M123451	5.61814069747925	https://www.genecards.org/cgi-bin/carddisp.pl?gene=IQUB
DDX3X	DEAD-Box Helicase 3 X-Linked	Protein Coding	O00571	56	GC0XP041333	5.61746072769165	https://www.genecards.org/cgi-bin/carddisp.pl?gene=DDX3X
FBXL18	F-Box And Leucine Rich Repeat Protein 18	Protein Coding	Q96ME1	40	GC07M005431	5.6167573928833	https://www.genecards.org/cgi-bin/carddisp.pl?gene=FBXL18
RYBP	RING1 And YY1 Binding Protein	Protein Coding	Q8N488	47	GC03M072371	5.61246490478516	https://www.genecards.org/cgi-bin/carddisp.pl?gene=RYBP
AIFM1	Apoptosis Inducing Factor Mitochondria Associated 1	Protein Coding	O95831	59	GC0XM130129	5.6108660697937	https://www.genecards.org/cgi-bin/carddisp.pl?gene=AIFM1
FBXO38	F-Box Protein 38	Protein Coding	Q6PIJ6	44	GC05P148383	5.60687255859375	https://www.genecards.org/cgi-bin/carddisp.pl?gene=FBXO38
RBBP4	RB Binding Protein 4, Chromatin Remodeling Factor	Protein Coding	Q09028	53	GC01P032651	5.60649299621582	https://www.genecards.org/cgi-bin/carddisp.pl?gene=RBBP4
KCTD6	Potassium Channel Tetramerization Domain Containing 6	Protein Coding	Q8NC69	40	GC03P059205	5.60219097137451	https://www.genecards.org/cgi-bin/carddisp.pl?gene=KCTD6
AURKB	Aurora Kinase B	Protein Coding	Q96GD4	60	GC17M074906	5.59808254241943	https://www.genecards.org/cgi-bin/carddisp.pl?gene=AURKB
RUVBL1	RuvB Like AAA ATPase 1	Protein Coding	Q9Y265	53	GC03M128064	5.59499216079712	https://www.genecards.org/cgi-bin/carddisp.pl?gene=RUVBL1
COPS7A	COP9 Signalosome Subunit 7A	Protein Coding	Q9UBW8	45	GC12P038972	5.59161996841431	https://www.genecards.org/cgi-bin/carddisp.pl?gene=COPS7A
RPS6	Ribosomal Protein S6	Protein Coding	P62753	53	GC09M019375	5.58426761627197	https://www.genecards.org/cgi-bin/carddisp.pl?gene=RPS6
MAD2L1	Mitotic Arrest Deficient 2 Like 1	Protein Coding	Q13257	53	GC04M120055	5.58408308029175	https://www.genecards.org/cgi-bin/carddisp.pl?gene=MAD2L1
SMAD4	SMAD Family Member 4	Protein Coding	Q13485	61	GC18P051028	5.58324098587036	https://www.genecards.org/cgi-bin/carddisp.pl?gene=SMAD4
SPSB3	SplA/Ryanodine Receptor Domain And SOCS Box Containing 3	Protein Coding	Q6PJ21	37	GC16M001776	5.58252716064453	https://www.genecards.org/cgi-bin/carddisp.pl?gene=SPSB3
ASB7	Ankyrin Repeat And SOCS Box Containing 7	Protein Coding	Q9H672	41	GC15P100602	5.58035755157471	https://www.genecards.org/cgi-bin/carddisp.pl?gene=ASB7
COPS2	COP9 Signalosome Subunit 2	Protein Coding	P61201	43	GC15M049106	5.57739686965942	https://www.genecards.org/cgi-bin/carddisp.pl?gene=COPS2
YBX1	Y-Box Binding Protein 1	Protein Coding	P67809	49	GC01P042682	5.5762677192688	https://www.genecards.org/cgi-bin/carddisp.pl?gene=YBX1
TAB1	TGF-Beta Activated Kinase 1 (MAP3K7) Binding Protein 1	Protein Coding	Q15750	52	GC22P070615	5.57615613937378	https://www.genecards.org/cgi-bin/carddisp.pl?gene=TAB1
ASB17	Ankyrin Repeat And SOCS Box Containing 17	Protein Coding	Q8WXJ9	36	GC01M075918	5.57018327713013	https://www.genecards.org/cgi-bin/carddisp.pl?gene=ASB17
BCL2	BCL2 Apoptosis Regulator	Protein Coding	P10415	59	GC18M063123	5.56801509857178	https://www.genecards.org/cgi-bin/carddisp.pl?gene=BCL2
HSPA1L	Heat Shock Protein Family A (Hsp70) Member 1 Like	Protein Coding	P34931	51	GC06M031809	5.56114721298218	https://www.genecards.org/cgi-bin/carddisp.pl?gene=HSPA1L
CERNA3	Competing Endogenous LncRNA 3 For MiR-645	RNA Gene		19	GC08P056323	5.55983686447144	https://www.genecards.org/cgi-bin/carddisp.pl?gene=CERNA3
FBXL22	F-Box And Leucine Rich Repeat Protein 22	Protein Coding	Q6P050	36	GC15P063597	5.55942249298096	https://www.genecards.org/cgi-bin/carddisp.pl?gene=FBXL22
ZFAND2B	Zinc Finger AN1-Type Containing 2B	Protein Coding	Q8WV99	40	GC02P219195	5.55492067337036	https://www.genecards.org/cgi-bin/carddisp.pl?gene=ZFAND2B
MAGEL2	MAGE Family Member L2	Protein Coding	Q9UJ55	47	GC15M023643	5.55126428604126	https://www.genecards.org/cgi-bin/carddisp.pl?gene=MAGEL2
TRIM40	Tripartite Motif Containing 40	Protein Coding	Q6P9F5	38	GC06P134785	5.5430793762207	https://www.genecards.org/cgi-bin/carddisp.pl?gene=TRIM40
ASB3	Ankyrin Repeat And SOCS Box Containing 3	Protein Coding	Q9Y575	39	GC02M053532	5.53621864318848	https://www.genecards.org/cgi-bin/carddisp.pl?gene=ASB3
OS9	OS9 Endoplasmic Reticulum Lectin	Protein Coding	Q13438	48	GC12P057693	5.5284857749939	https://www.genecards.org/cgi-bin/carddisp.pl?gene=OS9
GPS1	G Protein Pathway Suppressor 1	Protein Coding	Q13098	45	GC17P082050	5.52459001541138	https://www.genecards.org/cgi-bin/carddisp.pl?gene=GPS1
SENP6	SUMO Specific Peptidase 6	Protein Coding	Q9GZR1	46	GC06P075601	5.5137882232666	https://www.genecards.org/cgi-bin/carddisp.pl?gene=SENP6
ZFAND1	Zinc Finger AN1-Type Containing 1	Protein Coding	Q8TCF1	38	GC08M081701	5.50614166259766	https://www.genecards.org/cgi-bin/carddisp.pl?gene=ZFAND1
CDT1	Chromatin Licensing And DNA Replication Factor 1	Protein Coding	Q9H211	51	GC16P088803	5.50012350082397	https://www.genecards.org/cgi-bin/carddisp.pl?gene=CDT1
TOP1	DNA Topoisomerase I	Protein Coding	P11387	57	GC20P041028	5.49850082397461	https://www.genecards.org/cgi-bin/carddisp.pl?gene=TOP1
UBXN2B	UBX Domain Protein 2B	Protein Coding	Q14CS0	42	GC08P058411	5.49639081954956	https://www.genecards.org/cgi-bin/carddisp.pl?gene=UBXN2B
RIPK2	Receptor Interacting Serine/Threonine Kinase 2	Protein Coding	O43353	54	GC08P089918	5.49202060699463	https://www.genecards.org/cgi-bin/carddisp.pl?gene=RIPK2
FBXL8	F-Box And Leucine Rich Repeat Protein 8	Protein Coding	Q96CD0	37	GC16P082803	5.49007320404053	https://www.genecards.org/cgi-bin/carddisp.pl?gene=FBXL8
MTHFD1	Methylenetetrahydrofolate Dehydrogenase, Cyclohydrolase And Formyltetrahydrofolate Synthetase 1	Protein Coding	P11586	55	GC14P064388	5.48987483978271	https://www.genecards.org/cgi-bin/carddisp.pl?gene=MTHFD1
AIMP2	Aminoacyl TRNA Synthetase Complex Interacting Multifunctional Protein 2	Protein Coding	Q13155	52	GC07P011560	5.48683929443359	https://www.genecards.org/cgi-bin/carddisp.pl?gene=AIMP2
IGF2BP3	Insulin Like Growth Factor 2 MRNA Binding Protein 3	Protein Coding	O00425	50	GC07M023599	5.48498392105103	https://www.genecards.org/cgi-bin/carddisp.pl?gene=IGF2BP3
H2BC21	H2B Clustered Histone 21	Protein Coding	Q16778	48	GC01M160728	5.4778003692627	https://www.genecards.org/cgi-bin/carddisp.pl?gene=H2BC21
FBXL13	F-Box And Leucine Rich Repeat Protein 13	Protein Coding	Q8NEE6	44	GC07M105404	5.47068405151367	https://www.genecards.org/cgi-bin/carddisp.pl?gene=FBXL13
VDAC1	Voltage Dependent Anion Channel 1	Protein Coding	P21796	54	GC05M133975	5.46852827072144	https://www.genecards.org/cgi-bin/carddisp.pl?gene=VDAC1
FBL	Fibrillarin	Protein Coding	P22087	51	GC19M039834	5.46721744537354	https://www.genecards.org/cgi-bin/carddisp.pl?gene=FBL
HNRNPD	Heterogeneous Nuclear Ribonucleoprotein D	Protein Coding	Q14103	50	GC04M082352	5.46240234375	https://www.genecards.org/cgi-bin/carddisp.pl?gene=HNRNPD
UBXN6	UBX Domain Protein 6	Protein Coding	Q9BZV1	46	GC19M004444	5.46099948883057	https://www.genecards.org/cgi-bin/carddisp.pl?gene=UBXN6
H4C1	H4 Clustered Histone 1	Protein Coding	P62805	41	GC06P134575	5.46002769470215	https://www.genecards.org/cgi-bin/carddisp.pl?gene=H4C1
ATP1A1	ATPase Na+/K+ Transporting Subunit Alpha 1	Protein Coding	P05023	58	GC01P116372	5.4562029838562	https://www.genecards.org/cgi-bin/carddisp.pl?gene=ATP1A1
RPS11	Ribosomal Protein S11	Protein Coding	P62280	47	GC19P049496	5.45527744293213	https://www.genecards.org/cgi-bin/carddisp.pl?gene=RPS11
HSPA6	Heat Shock Protein Family A (Hsp70) Member 6	Protein Coding	P17066	51	GC01P161524	5.44939994812012	https://www.genecards.org/cgi-bin/carddisp.pl?gene=HSPA6
BUB1B	BUB1 Mitotic Checkpoint Serine/Threonine Kinase B	Protein Coding	O60566	58	GC15P040161	5.44485569000244	https://www.genecards.org/cgi-bin/carddisp.pl?gene=BUB1B
ABRAXAS1	Abraxas 1, BRCA1 A Complex Subunit	Protein Coding	Q6UWZ7	46	GC04M083464	5.44275665283203	https://www.genecards.org/cgi-bin/carddisp.pl?gene=ABRAXAS1
CSNK2B	Casein Kinase 2 Beta	Protein Coding	P67870	57	GC06P134823	5.4314603805542	https://www.genecards.org/cgi-bin/carddisp.pl?gene=CSNK2B
ASB8	Ankyrin Repeat And SOCS Box Containing 8	Protein Coding	Q9H765	39	GC12M048147	5.42806434631348	https://www.genecards.org/cgi-bin/carddisp.pl?gene=ASB8
DCAF8	DDB1 And CUL4 Associated Factor 8	Protein Coding	Q5TAQ9	46	GC01M160215	5.42774724960327	https://www.genecards.org/cgi-bin/carddisp.pl?gene=DCAF8
RPL7	Ribosomal Protein L7	Protein Coding	P18124	49	GC08M073290	5.42577123641968	https://www.genecards.org/cgi-bin/carddisp.pl?gene=RPL7
CALR	Calreticulin	Protein Coding	P27797	60	GC19P012938	5.42290878295898	https://www.genecards.org/cgi-bin/carddisp.pl?gene=CALR
OTUD3	OTU Deubiquitinase 3	Protein Coding	Q5T2D3	38	GC01P041143	5.41888570785522	https://www.genecards.org/cgi-bin/carddisp.pl?gene=OTUD3
EIF3F	Eukaryotic Translation Initiation Factor 3 Subunit F	Protein Coding	O00303	50	GC11P007970	5.41773986816406	https://www.genecards.org/cgi-bin/carddisp.pl?gene=EIF3F
BRCA2	BRCA2 DNA Repair Associated	Protein Coding	P51587	56	GC13P032315	5.41278553009033	https://www.genecards.org/cgi-bin/carddisp.pl?gene=BRCA2
SLC25A3	Solute Carrier Family 25 Member 3	Protein Coding	Q00325	51	GC12P098593	5.40864753723145	https://www.genecards.org/cgi-bin/carddisp.pl?gene=SLC25A3
TUFM	Tu Translation Elongation Factor, Mitochondrial	Protein Coding	P49411	52	GC16M043919	5.40207815170288	https://www.genecards.org/cgi-bin/carddisp.pl?gene=TUFM
STAT3	Signal Transducer And Activator Of Transcription 3	Protein Coding	P40763	62	GC17M042313	5.40175914764404	https://www.genecards.org/cgi-bin/carddisp.pl?gene=STAT3
RPS10	Ribosomal Protein S10	Protein Coding	P46783	52	GC06M093918	5.39486789703369	https://www.genecards.org/cgi-bin/carddisp.pl?gene=RPS10
CDK4	Cyclin Dependent Kinase 4	Protein Coding	P11802	62	GC12M059354	5.38922786712646	https://www.genecards.org/cgi-bin/carddisp.pl?gene=CDK4
KLHL7	Kelch Like Family Member 7	Protein Coding	Q8IXQ5	47	GC07P023105	5.3886547088623	https://www.genecards.org/cgi-bin/carddisp.pl?gene=KLHL7
APC	APC Regulator Of WNT Signaling Pathway	Protein Coding	P25054	58	GC05P112707	5.38802337646484	https://www.genecards.org/cgi-bin/carddisp.pl?gene=APC
TPI1	Triosephosphate Isomerase 1	Protein Coding	P60174	55	GC12P006867	5.38640403747559	https://www.genecards.org/cgi-bin/carddisp.pl?gene=TPI1
WDTC1	WD And Tetratricopeptide Repeats 1	Protein Coding	Q8N5D0	40	GC01P041999	5.38574123382568	https://www.genecards.org/cgi-bin/carddisp.pl?gene=WDTC1
TUBA1A	Tubulin Alpha 1a	Protein Coding	Q71U36	57	GC12M049184	5.38526153564453	https://www.genecards.org/cgi-bin/carddisp.pl?gene=TUBA1A
RPL7A	Ribosomal Protein L7a	Protein Coding	P62424	49	GC09P133348	5.3790454864502	https://www.genecards.org/cgi-bin/carddisp.pl?gene=RPL7A
RPL6	Ribosomal Protein L6	Protein Coding	Q02878	47	GC12M112320	5.37674617767334	https://www.genecards.org/cgi-bin/carddisp.pl?gene=RPL6
GABARAPL1	GABA Type A Receptor Associated Protein Like 1	Protein Coding	Q9H0R8	49	GC12P010212	5.37671661376953	https://www.genecards.org/cgi-bin/carddisp.pl?gene=GABARAPL1
RPS9	Ribosomal Protein S9	Protein Coding	P46781	48	GC19P121720	5.37595510482788	https://www.genecards.org/cgi-bin/carddisp.pl?gene=RPS9
EIF3H	Eukaryotic Translation Initiation Factor 3 Subunit H	Protein Coding	O15372	49	GC08M116642	5.37212991714478	https://www.genecards.org/cgi-bin/carddisp.pl?gene=EIF3H
DCAF7	DDB1 And CUL4 Associated Factor 7	Protein Coding	P61962	44	GC17P063550	5.37112522125244	https://www.genecards.org/cgi-bin/carddisp.pl?gene=DCAF7
COPA	COPI Coat Complex Subunit Alpha	Protein Coding	P53621	51	GC01M160288	5.36992835998535	https://www.genecards.org/cgi-bin/carddisp.pl?gene=COPA
SART3	Spliceosome Associated Factor 3, U4/U6 Recycling Protein	Protein Coding	Q15020	43	GC12M108522	5.36831378936768	https://www.genecards.org/cgi-bin/carddisp.pl?gene=SART3
VCPIP1	Valosin Containing Protein Interacting Protein 1	Protein Coding	Q96JH7	45	GC08M066628	5.36113977432251	https://www.genecards.org/cgi-bin/carddisp.pl?gene=VCPIP1
KAT5	Lysine Acetyltransferase 5	Protein Coding	Q92993	58	GC11P065711	5.36107349395752	https://www.genecards.org/cgi-bin/carddisp.pl?gene=KAT5
PRMT5	Protein Arginine Methyltransferase 5	Protein Coding	O14744	53	GC14M022920	5.36089372634888	https://www.genecards.org/cgi-bin/carddisp.pl?gene=PRMT5
ANXA2	Annexin A2	Protein Coding	P07355	56	GC15M060347	5.36013221740723	https://www.genecards.org/cgi-bin/carddisp.pl?gene=ANXA2
MED8	Mediator Complex Subunit 8	Protein Coding	Q96G25	40	GC01M043383	5.35757827758789	https://www.genecards.org/cgi-bin/carddisp.pl?gene=MED8
OTUD4	OTU Deubiquitinase 4	Protein Coding	Q01804	43	GC04M145110	5.35672807693481	https://www.genecards.org/cgi-bin/carddisp.pl?gene=OTUD4
ANAPC16	Anaphase Promoting Complex Subunit 16	Protein Coding	Q96DE5	38	GC10P072661	5.35553503036499	https://www.genecards.org/cgi-bin/carddisp.pl?gene=ANAPC16
BTBD1	BTB Domain Containing 1	Protein Coding	Q9H0C5	45	GC15M148412	5.35540866851807	https://www.genecards.org/cgi-bin/carddisp.pl?gene=BTBD1
GPR37	G Protein-Coupled Receptor 37	Protein Coding	O15354	51	GC07M124745	5.35320520401001	https://www.genecards.org/cgi-bin/carddisp.pl?gene=GPR37
OTUD1	OTU Deubiquitinase 1	Protein Coding	Q5VV17	39	GC10P023439	5.33762979507446	https://www.genecards.org/cgi-bin/carddisp.pl?gene=OTUD1
FBXO24	F-Box Protein 24	Protein Coding	O75426	40	GC07P100583	5.33631610870361	https://www.genecards.org/cgi-bin/carddisp.pl?gene=FBXO24
ABL1	ABL Proto-Oncogene 1, Non-Receptor Tyrosine Kinase	Protein Coding	P00519	61	GC09P130713	5.32995986938477	https://www.genecards.org/cgi-bin/carddisp.pl?gene=ABL1
RPS15A	Ribosomal Protein S15a	Protein Coding	P62244	50	GC16M018781	5.32655620574951	https://www.genecards.org/cgi-bin/carddisp.pl?gene=RPS15A
FBXO42	F-Box Protein 42	Protein Coding	Q6P3S6	40	GC01M016343	5.32158374786377	https://www.genecards.org/cgi-bin/carddisp.pl?gene=FBXO42
ENSG00000288637	Novel Protein	Protein Coding		8	GC04P153154	5.31750249862671	https://www.genecards.org/cgi-bin/carddisp.pl?gene=ENSG00000288637
UBE2L2	Ubiquitin Conjugating Enzyme E2 L2 (Pseudogene)	Pseudogene		11	GC12M020449	5.31599807739258	https://www.genecards.org/cgi-bin/carddisp.pl?gene=UBE2L2
BAG5	BAG Cochaperone 5	Protein Coding	Q9UL15	44	GC14M103556	5.31479215621948	https://www.genecards.org/cgi-bin/carddisp.pl?gene=BAG5
AKTIP	AKT Interacting Protein	Protein Coding	Q9H8T0	44	GC16M053715	5.31293296813965	https://www.genecards.org/cgi-bin/carddisp.pl?gene=AKTIP
WAC	WW Domain Containing Adaptor With Coiled-Coil	Protein Coding	Q9BTA9	47	GC10P028541	5.30281925201416	https://www.genecards.org/cgi-bin/carddisp.pl?gene=WAC
MAPK14	Mitogen-Activated Protein Kinase 14	Protein Coding	Q16539	60	GC06P134977	5.29764747619629	https://www.genecards.org/cgi-bin/carddisp.pl?gene=MAPK14
CHD4	Chromodomain Helicase DNA Binding Protein 4	Protein Coding	Q14839	53	GC12M006570	5.29753684997559	https://www.genecards.org/cgi-bin/carddisp.pl?gene=CHD4
RPS4X	Ribosomal Protein S4 X-Linked	Protein Coding	P62701	46	GC0XM072255	5.29714918136597	https://www.genecards.org/cgi-bin/carddisp.pl?gene=RPS4X
SCAF4	SR-Related CTD Associated Factor 4	Protein Coding	O95104	44	GC21M031671	5.2919602394104	https://www.genecards.org/cgi-bin/carddisp.pl?gene=SCAF4
RPL22	Ribosomal Protein L22	Protein Coding	P35268	48	GC01M014309	5.28991031646729	https://www.genecards.org/cgi-bin/carddisp.pl?gene=RPL22
GNL3	G Protein Nucleolar 3	Protein Coding	Q9BVP2	50	GC03P052681	5.28871631622314	https://www.genecards.org/cgi-bin/carddisp.pl?gene=GNL3
TUBB3	Tubulin Beta 3 Class III	Protein Coding	Q13509	59	GC16P095438	5.28818321228027	https://www.genecards.org/cgi-bin/carddisp.pl?gene=TUBB3
ASCC3	Activating Signal Cointegrator 1 Complex Subunit 3	Protein Coding	Q8N3C0	43	GC06M100508	5.28594350814819	https://www.genecards.org/cgi-bin/carddisp.pl?gene=ASCC3
YAP1	Yes1 Associated Transcriptional Regulator	Protein Coding	P46937	56	GC11P102110	5.27929878234863	https://www.genecards.org/cgi-bin/carddisp.pl?gene=YAP1
MDC1	Mediator Of DNA Damage Checkpoint 1	Protein Coding	Q14676	51	GC06M093706	5.27526950836182	https://www.genecards.org/cgi-bin/carddisp.pl?gene=MDC1
TRAF5	TNF Receptor Associated Factor 5	Protein Coding	O00463	49	GC01P211326	5.2747278213501	https://www.genecards.org/cgi-bin/carddisp.pl?gene=TRAF5
ASB12	Ankyrin Repeat And SOCS Box Containing 12	Protein Coding	Q8WXK4	38	GC0XM064224	5.26832008361816	https://www.genecards.org/cgi-bin/carddisp.pl?gene=ASB12
MOV10	Mov10 RNA Helicase	Protein Coding	Q9HCE1	49	GC01P112673	5.26740121841431	https://www.genecards.org/cgi-bin/carddisp.pl?gene=MOV10
OTULINL	OTU Deubiquitinase With Linear Linkage Specificity Like	Protein Coding	Q9NUU6	40	GC05P014582	5.26470279693604	https://www.genecards.org/cgi-bin/carddisp.pl?gene=OTULINL
PRAME	PRAME Nuclear Receptor Transcriptional Regulator	Protein Coding	P78395	46	GC22M022547	5.26431846618652	https://www.genecards.org/cgi-bin/carddisp.pl?gene=PRAME
EPRS1	Glutamyl-Prolyl-TRNA Synthetase 1	Protein Coding	P07814	53	GC01M219969	5.26421689987183	https://www.genecards.org/cgi-bin/carddisp.pl?gene=EPRS1
RRAGA	Ras Related GTP Binding A	Protein Coding	Q7L523	45	GC09P019049	5.26119661331177	https://www.genecards.org/cgi-bin/carddisp.pl?gene=RRAGA
HLA-A	Major Histocompatibility Complex, Class I, A	Protein Coding	P04439	54	GC06P134779	5.25662088394165	https://www.genecards.org/cgi-bin/carddisp.pl?gene=HLA-A
RAN	RAN, Member RAS Oncogene Family	Protein Coding	P62826	52	GC12P133472	5.25659465789795	https://www.genecards.org/cgi-bin/carddisp.pl?gene=RAN
POLD1	DNA Polymerase Delta 1, Catalytic Subunit	Protein Coding	P28340	54	GC19P113486	5.2486686706543	https://www.genecards.org/cgi-bin/carddisp.pl?gene=POLD1
SF3B3	Splicing Factor 3b Subunit 3	Protein Coding	Q15393	43	GC16P070523	5.24767017364502	https://www.genecards.org/cgi-bin/carddisp.pl?gene=SF3B3
PRDX1	Peroxiredoxin 1	Protein Coding	Q06830	58	GC01M045753	5.24516773223877	https://www.genecards.org/cgi-bin/carddisp.pl?gene=PRDX1
PIAS3	Protein Inhibitor Of Activated STAT 3	Protein Coding	Q9Y6X2	50	GC01M145848	5.24366760253906	https://www.genecards.org/cgi-bin/carddisp.pl?gene=PIAS3
ARRDC4	Arrestin Domain Containing 4	Protein Coding	Q8NCT1	40	GC15P097960	5.24299144744873	https://www.genecards.org/cgi-bin/carddisp.pl?gene=ARRDC4
RPL13	Ribosomal Protein L13	Protein Coding	P26373	48	GC16P095422	5.24023580551147	https://www.genecards.org/cgi-bin/carddisp.pl?gene=RPL13
BDNF-AS	BDNF Antisense RNA	RNA Gene		29	GC11P027466	5.23853540420532	https://www.genecards.org/cgi-bin/carddisp.pl?gene=BDNF-AS
IARS1	Isoleucyl-TRNA Synthetase 1	Protein Coding	P41252	52	GC09M109410	5.23471117019653	https://www.genecards.org/cgi-bin/carddisp.pl?gene=IARS1
CKS1B	CDC28 Protein Kinase Regulatory Subunit 1B	Protein Coding	P61024	51	GC01P154974	5.2332878112793	https://www.genecards.org/cgi-bin/carddisp.pl?gene=CKS1B
LDHA	Lactate Dehydrogenase A	Protein Coding	P00338	59	GC11P018394	5.23260259628296	https://www.genecards.org/cgi-bin/carddisp.pl?gene=LDHA
ELAVL1	ELAV Like RNA Binding Protein 1	Protein Coding	Q15717	50	GC19M007958	5.2241907119751	https://www.genecards.org/cgi-bin/carddisp.pl?gene=ELAVL1
KLHL18	Kelch Like Family Member 18	Protein Coding	O94889	41	GC03P047282	5.22179460525513	https://www.genecards.org/cgi-bin/carddisp.pl?gene=KLHL18
HDAC2	Histone Deacetylase 2	Protein Coding	Q92769	61	GC06M113933	5.21936702728271	https://www.genecards.org/cgi-bin/carddisp.pl?gene=HDAC2
MCL1	MCL1 Apoptosis Regulator, BCL2 Family Member	Protein Coding	Q07820	56	GC01M160760	5.21791219711304	https://www.genecards.org/cgi-bin/carddisp.pl?gene=MCL1
WASHC1	WASH Complex Subunit 1	Protein Coding	A8K0Z3	38	GC09M000016	5.2167181968689	https://www.genecards.org/cgi-bin/carddisp.pl?gene=WASHC1
PSME2	Proteasome Activator Subunit 2	Protein Coding	Q9UL46	46	GC14M024143	5.21251440048218	https://www.genecards.org/cgi-bin/carddisp.pl?gene=PSME2
NOTCH1	Notch Receptor 1	Protein Coding	P46531	61	GC09M138715	5.21015214920044	https://www.genecards.org/cgi-bin/carddisp.pl?gene=NOTCH1
RBM39	RNA Binding Motif Protein 39	Protein Coding	Q14498	43	GC20M035835	5.20657157897949	https://www.genecards.org/cgi-bin/carddisp.pl?gene=RBM39
TUBA1C	Tubulin Alpha 1c	Protein Coding	Q9BQE3	50	GC12P049188	5.20595502853394	https://www.genecards.org/cgi-bin/carddisp.pl?gene=TUBA1C
EIF3A	Eukaryotic Translation Initiation Factor 3 Subunit A	Protein Coding	Q14152	52	GC10M119034	5.2021427154541	https://www.genecards.org/cgi-bin/carddisp.pl?gene=EIF3A
NOP56	NOP56 Ribonucleoprotein	Protein Coding	O00567	52	GC20P008129	5.20174598693848	https://www.genecards.org/cgi-bin/carddisp.pl?gene=NOP56
LRR1	Leucine Rich Repeat Protein 1	Protein Coding	Q96L50	41	GC14P049598	5.20027112960815	https://www.genecards.org/cgi-bin/carddisp.pl?gene=LRR1
MECP2	Methyl-CpG Binding Protein 2	Protein Coding	P51608	55	GC0XM154021	5.19615411758423	https://www.genecards.org/cgi-bin/carddisp.pl?gene=MECP2
MINDY3	MINDY Lysine 48 Deubiquitinase 3	Protein Coding	Q9H8M7	38	GC10M015778	5.19520282745361	https://www.genecards.org/cgi-bin/carddisp.pl?gene=MINDY3
ILF2	Interleukin Enhancer Binding Factor 2	Protein Coding	Q12905	47	GC01M153661	5.19491338729858	https://www.genecards.org/cgi-bin/carddisp.pl?gene=ILF2
NOD2	Nucleotide Binding Oligomerization Domain Containing 2	Protein Coding	Q9HC29	56	GC16P050693	5.19301605224609	https://www.genecards.org/cgi-bin/carddisp.pl?gene=NOD2
ANKRD13B	Ankyrin Repeat Domain 13B	Protein Coding	Q86YJ7	41	GC17P029589	5.18862152099609	https://www.genecards.org/cgi-bin/carddisp.pl?gene=ANKRD13B
KPNA2	Karyopherin Subunit Alpha 2	Protein Coding	P52292	53	GC17P068035	5.18844604492188	https://www.genecards.org/cgi-bin/carddisp.pl?gene=KPNA2
BST2	Bone Marrow Stromal Cell Antigen 2	Protein Coding	Q10589	48	GC19M092362	5.18467712402344	https://www.genecards.org/cgi-bin/carddisp.pl?gene=BST2
LZTR1	Leucine Zipper Like Post Translational Regulator 1	Protein Coding	Q8N653	52	GC22P069991	5.18339347839355	https://www.genecards.org/cgi-bin/carddisp.pl?gene=LZTR1
PHB1	Prohibitin 1	Protein Coding	P35232	54	GC17M078189	5.18211555480957	https://www.genecards.org/cgi-bin/carddisp.pl?gene=PHB1
MAGEC2	MAGE Family Member C2	Protein Coding	Q9UBF1	43	GC0XM142202	5.17614841461182	https://www.genecards.org/cgi-bin/carddisp.pl?gene=MAGEC2
UFSP2	UFM1 Specific Peptidase 2	Protein Coding	Q9NUQ7	47	GC04M185399	5.17528867721558	https://www.genecards.org/cgi-bin/carddisp.pl?gene=UFSP2
SCAMP3	Secretory Carrier Membrane Protein 3	Protein Coding	O14828	40	GC01M155255	5.17474412918091	https://www.genecards.org/cgi-bin/carddisp.pl?gene=SCAMP3
PABPC4	Poly(A) Binding Protein Cytoplasmic 4	Protein Coding	Q13310	48	GC01M039560	5.16365003585815	https://www.genecards.org/cgi-bin/carddisp.pl?gene=PABPC4
LEO1	LEO1 Homolog, Paf1/RNA Polymerase II Complex Component	Protein Coding	Q8WVC0	44	GC15M149326	5.16183710098267	https://www.genecards.org/cgi-bin/carddisp.pl?gene=LEO1
ATP5F1B	ATP Synthase F1 Subunit Beta	Protein Coding	P06576	50	GC12M059279	5.15992307662964	https://www.genecards.org/cgi-bin/carddisp.pl?gene=ATP5F1B
TINCR	TINCR Ubiquitin Domain Containing	Protein Coding	A0A2R8Y7D0	32	GC19M005558	5.15186595916748	https://www.genecards.org/cgi-bin/carddisp.pl?gene=TINCR
HNRNPR	Heterogeneous Nuclear Ribonucleoprotein R	Protein Coding	O43390	49	GC01M023303	5.15061664581299	https://www.genecards.org/cgi-bin/carddisp.pl?gene=HNRNPR
PHB2	Prohibitin 2	Protein Coding	Q99623	50	GC12M006965	5.15037870407104	https://www.genecards.org/cgi-bin/carddisp.pl?gene=PHB2
DYNC1H1	Dynein Cytoplasmic 1 Heavy Chain 1	Protein Coding	Q14204	53	GC14P115794	5.14660549163818	https://www.genecards.org/cgi-bin/carddisp.pl?gene=DYNC1H1
NFX1	Nuclear Transcription Factor, X-Box Binding 1	Protein Coding	Q12986	42	GC09P033369	5.14581251144409	https://www.genecards.org/cgi-bin/carddisp.pl?gene=NFX1
SRSF1	Serine And Arginine Rich Splicing Factor 1	Protein Coding	Q07955	51	GC17M078409	5.14502143859863	https://www.genecards.org/cgi-bin/carddisp.pl?gene=SRSF1
SF3B1	Splicing Factor 3b Subunit 1	Protein Coding	O75533	53	GC02M197453	5.13680171966553	https://www.genecards.org/cgi-bin/carddisp.pl?gene=SF3B1
EWSR1	EWS RNA Binding Protein 1	Protein Coding	Q01844	54	GC22P070291	5.13586378097534	https://www.genecards.org/cgi-bin/carddisp.pl?gene=EWSR1
DHX15	DEAH-Box Helicase 15	Protein Coding	O43143	46	GC04M024519	5.13377285003662	https://www.genecards.org/cgi-bin/carddisp.pl?gene=DHX15
CDK5RAP3	CDK5 Regulatory Subunit Associated Protein 3	Protein Coding	Q96JB5	44	GC17P047967	5.12293004989624	https://www.genecards.org/cgi-bin/carddisp.pl?gene=CDK5RAP3
BFAR	Bifunctional Apoptosis Regulator	Protein Coding	Q9NZS9	42	GC16P080743	5.12156343460083	https://www.genecards.org/cgi-bin/carddisp.pl?gene=BFAR
TASOR	Transcription Activation Suppressor	Protein Coding	Q9UK61	41	GC03M056620	5.11489391326904	https://www.genecards.org/cgi-bin/carddisp.pl?gene=TASOR
EEF1G	Eukaryotic Translation Elongation Factor 1 Gamma	Protein Coding	P26641	46	GC11M125232	5.11160564422607	https://www.genecards.org/cgi-bin/carddisp.pl?gene=EEF1G
RPL3	Ribosomal Protein L3	Protein Coding	P39023	49	GC22M077115	5.10805988311768	https://www.genecards.org/cgi-bin/carddisp.pl?gene=RPL3
RARS1	Arginyl-TRNA Synthetase 1	Protein Coding	P54136	53	GC05P168487	5.105872631073	https://www.genecards.org/cgi-bin/carddisp.pl?gene=RARS1
RPSA	Ribosomal Protein SA	Protein Coding	P08865	55	GC03P039406	5.10519981384277	https://www.genecards.org/cgi-bin/carddisp.pl?gene=RPSA
FARSA	Phenylalanyl-TRNA Synthetase Subunit Alpha	Protein Coding	Q9Y285	48	GC19M012922	5.10454416275024	https://www.genecards.org/cgi-bin/carddisp.pl?gene=FARSA
SPTAN1	Spectrin Alpha, Non-Erythrocytic 1	Protein Coding	Q13813	57	GC09P128552	5.10409069061279	https://www.genecards.org/cgi-bin/carddisp.pl?gene=SPTAN1
CAD	Carbamoyl-Phosphate Synthetase 2, Aspartate Transcarbamylase, And Dihydroorotase	Protein Coding	P27708	56	GC02P027217	5.10280084609985	https://www.genecards.org/cgi-bin/carddisp.pl?gene=CAD
SUGT1	SGT1 Homolog, MIS12 Kinetochore Complex Assembly Cochaperone	Protein Coding	Q9Y2Z0	41	GC13P052652	5.09265804290771	https://www.genecards.org/cgi-bin/carddisp.pl?gene=SUGT1
YPEL5	Yippee Like 5	Protein Coding	P62699	41	GC02P030149	5.08700323104858	https://www.genecards.org/cgi-bin/carddisp.pl?gene=YPEL5
KDM1A	Lysine Demethylase 1A	Protein Coding	O60341	58	GC01P023019	5.08554649353027	https://www.genecards.org/cgi-bin/carddisp.pl?gene=KDM1A
PRAMEF6	PRAME Family Member 6	Protein Coding	Q5VXH4	24	GC01M014576	5.08484077453613	https://www.genecards.org/cgi-bin/carddisp.pl?gene=PRAMEF6
ATG5	Autophagy Related 5	Protein Coding	Q9H1Y0	54	GC06M106045	5.07890510559082	https://www.genecards.org/cgi-bin/carddisp.pl?gene=ATG5
FOXO1	Forkhead Box O1	Protein Coding	Q12778	60	GC13M040555	5.07488632202148	https://www.genecards.org/cgi-bin/carddisp.pl?gene=FOXO1
CALCOCO2	Calcium Binding And Coiled-Coil Domain 2	Protein Coding	Q13137	47	GC17P112582	5.07383012771606	https://www.genecards.org/cgi-bin/carddisp.pl?gene=CALCOCO2
IFI27	Interferon Alpha Inducible Protein 27	Protein Coding	P40305	47	GC14P094104	5.06924724578857	https://www.genecards.org/cgi-bin/carddisp.pl?gene=IFI27
RPS16	Ribosomal Protein S16	Protein Coding	P62249	50	GC19M039433	5.06917381286621	https://www.genecards.org/cgi-bin/carddisp.pl?gene=RPS16
MTA1	Metastasis Associated 1	Protein Coding	Q13330	51	GC14P105419	5.06784200668335	https://www.genecards.org/cgi-bin/carddisp.pl?gene=MTA1
TRIM72	Tripartite Motif Containing 72	Protein Coding	Q6ZMU5	43	GC16P081705	5.0644645690918	https://www.genecards.org/cgi-bin/carddisp.pl?gene=TRIM72
GNL3L	G Protein Nucleolar 3 Like	Protein Coding	Q9NVN8	40	GC0XP057791	5.05799245834351	https://www.genecards.org/cgi-bin/carddisp.pl?gene=GNL3L
SNAI1	Snail Family Transcriptional Repressor 1	Protein Coding	O95863	53	GC20P049982	5.05614948272705	https://www.genecards.org/cgi-bin/carddisp.pl?gene=SNAI1
RPL12	Ribosomal Protein L12	Protein Coding	P30050	47	GC09M127447	5.05532073974609	https://www.genecards.org/cgi-bin/carddisp.pl?gene=RPL12
PCBP1	Poly(RC) Binding Protein 1	Protein Coding	Q15365	47	GC02P070087	5.05278778076172	https://www.genecards.org/cgi-bin/carddisp.pl?gene=PCBP1
CASP3	Caspase 3	Protein Coding	P42574	58	GC04M184627	5.04877328872681	https://www.genecards.org/cgi-bin/carddisp.pl?gene=CASP3
FBXW12	F-Box And WD Repeat Domain Containing 12	Protein Coding	Q6X9E4	39	GC03P048372	5.04784870147705	https://www.genecards.org/cgi-bin/carddisp.pl?gene=FBXW12
SLC3A2	Solute Carrier Family 3 Member 2	Protein Coding	P08195	51	GC11P062856	5.04681396484375	https://www.genecards.org/cgi-bin/carddisp.pl?gene=SLC3A2
RPS18	Ribosomal Protein S18	Protein Coding	P62269	45	GC06P134894	5.0431227684021	https://www.genecards.org/cgi-bin/carddisp.pl?gene=RPS18
ASB15	Ankyrin Repeat And SOCS Box Containing 15	Protein Coding	Q8WXK1	37	GC07P123567	5.03983736038208	https://www.genecards.org/cgi-bin/carddisp.pl?gene=ASB15
MAP3K5	Mitogen-Activated Protein Kinase Kinase Kinase 5	Protein Coding	Q99683	57	GC06M136557	5.03819131851196	https://www.genecards.org/cgi-bin/carddisp.pl?gene=MAP3K5
DERL2	Derlin 2	Protein Coding	Q9GZP9	45	GC17M005471	5.03222990036011	https://www.genecards.org/cgi-bin/carddisp.pl?gene=DERL2
SERBP1	SERPINE1 MRNA Binding Protein 1	Protein Coding	Q8NC51	39	GC01M067407	5.03219699859619	https://www.genecards.org/cgi-bin/carddisp.pl?gene=SERBP1
ASB13	Ankyrin Repeat And SOCS Box Containing 13	Protein Coding	Q8WXK3	44	GC10M005639	5.03074359893799	https://www.genecards.org/cgi-bin/carddisp.pl?gene=ASB13
RPS25	Ribosomal Protein S25	Protein Coding	P62851	44	GC11M119015	5.0299015045166	https://www.genecards.org/cgi-bin/carddisp.pl?gene=RPS25
NEK1	NIMA Related Kinase 1	Protein Coding	Q96PY6	52	GC04M169393	5.02917385101318	https://www.genecards.org/cgi-bin/carddisp.pl?gene=NEK1
UQCRC1	Ubiquinol-Cytochrome C Reductase Core Protein 1	Protein Coding	P31930	52	GC03M048598	5.02380895614624	https://www.genecards.org/cgi-bin/carddisp.pl?gene=UQCRC1
PTK2	Protein Tyrosine Kinase 2	Protein Coding	Q05397	56	GC08M140657	5.018630027771	https://www.genecards.org/cgi-bin/carddisp.pl?gene=PTK2
TRIML2	Tripartite Motif Family Like 2	Protein Coding	Q8N7C3	41	GC04M188091	5.01244306564331	https://www.genecards.org/cgi-bin/carddisp.pl?gene=TRIML2
KPNA1	Karyopherin Subunit Alpha 1	Protein Coding	P52294	51	GC03M122421	5.00651836395264	https://www.genecards.org/cgi-bin/carddisp.pl?gene=KPNA1
UEVLD	UEV And Lactate/Malate Dehyrogenase Domains	Protein Coding	Q8IX04	38	GC11M018554	5.00637149810791	https://www.genecards.org/cgi-bin/carddisp.pl?gene=UEVLD
MYBBP1A	MYB Binding Protein 1a	Protein Coding	Q9BQG0	45	GC17M004538	5.00066184997559	https://www.genecards.org/cgi-bin/carddisp.pl?gene=MYBBP1A
NAP1L1	Nucleosome Assembly Protein 1 Like 1	Protein Coding	P55209	45	GC12M076036	5.00014114379883	https://www.genecards.org/cgi-bin/carddisp.pl?gene=NAP1L1
RPL18	Ribosomal Protein L18	Protein Coding	Q07020	51	GC19M048615	4.99702835083008	https://www.genecards.org/cgi-bin/carddisp.pl?gene=RPL18
HNRNPH2	Heterogeneous Nuclear Ribonucleoprotein H2	Protein Coding	P55795	48	GC0XP101408	4.99483871459961	https://www.genecards.org/cgi-bin/carddisp.pl?gene=HNRNPH2
DCUN1D5	Defective In Cullin Neddylation 1 Domain Containing 5	Protein Coding	Q9BTE7	37	GC11M126191	4.99442052841187	https://www.genecards.org/cgi-bin/carddisp.pl?gene=DCUN1D5
ANG	Angiogenin	Protein Coding	P03950	53	GC14P045735	4.99255752563477	https://www.genecards.org/cgi-bin/carddisp.pl?gene=ANG
EIF4A1	Eukaryotic Translation Initiation Factor 4A1	Protein Coding	P60842	53	GC17P007572	4.99197673797607	https://www.genecards.org/cgi-bin/carddisp.pl?gene=EIF4A1
KBTBD8	Kelch Repeat And BTB Domain Containing 8	Protein Coding	Q8NFY9	43	GC03P066998	4.99051570892334	https://www.genecards.org/cgi-bin/carddisp.pl?gene=KBTBD8
NOP53	NOP53 Ribosome Biogenesis Factor	Protein Coding	Q9NZM5	43	GC19P113343	4.98777008056641	https://www.genecards.org/cgi-bin/carddisp.pl?gene=NOP53
CCNA2	Cyclin A2	Protein Coding	P20248	53	GC04M121816	4.98600387573242	https://www.genecards.org/cgi-bin/carddisp.pl?gene=CCNA2
FMR1	Fragile X Messenger Ribonucleoprotein 1	Protein Coding	Q06787	53	GC0XP148000	4.98567152023315	https://www.genecards.org/cgi-bin/carddisp.pl?gene=FMR1
UBE2L4	Ubiquitin Conjugating Enzyme E2 L4 (Pseudogene)	Pseudogene		11	GC19P112271	4.98138236999512	https://www.genecards.org/cgi-bin/carddisp.pl?gene=UBE2L4
TNK2	Tyrosine Kinase Non Receptor 2	Protein Coding	Q07912	55	GC03M195863	4.97860479354858	https://www.genecards.org/cgi-bin/carddisp.pl?gene=TNK2
RPS13	Ribosomal Protein S13	Protein Coding	P62277	50	GC11M017925	4.97648239135742	https://www.genecards.org/cgi-bin/carddisp.pl?gene=RPS13
EMD	Emerin	Protein Coding	P50402	54	GC0XP154379	4.97607326507568	https://www.genecards.org/cgi-bin/carddisp.pl?gene=EMD
IRS4	Insulin Receptor Substrate 4	Protein Coding	O14654	50	GC0XM108720	4.9749641418457	https://www.genecards.org/cgi-bin/carddisp.pl?gene=IRS4
RPL10	Ribosomal Protein L10	Protein Coding	P27635	52	GC0XP154389	4.97476577758789	https://www.genecards.org/cgi-bin/carddisp.pl?gene=RPL10
TUBB2A	Tubulin Beta 2A Class IIa	Protein Coding	Q13885	55	GC06M003153	4.97229957580566	https://www.genecards.org/cgi-bin/carddisp.pl?gene=TUBB2A
CISH	Cytokine Inducible SH2 Containing Protein	Protein Coding	Q9NSE2	53	GC03M053819	4.97012186050415	https://www.genecards.org/cgi-bin/carddisp.pl?gene=CISH
PCNP	PEST Proteolytic Signal Containing Nuclear Protein	Protein Coding	Q8WW12	39	GC03P101574	4.96586608886719	https://www.genecards.org/cgi-bin/carddisp.pl?gene=PCNP
FBXO15	F-Box Protein 15	Protein Coding	Q8NCQ5	43	GC18M074073	4.96533536911011	https://www.genecards.org/cgi-bin/carddisp.pl?gene=FBXO15
ALYREF	Aly/REF Export Factor	Protein Coding	Q86V81	47	GC17M081887	4.95998764038086	https://www.genecards.org/cgi-bin/carddisp.pl?gene=ALYREF
GHR	Growth Hormone Receptor	Protein Coding	P10912	55	GC05P042429	4.95830154418945	https://www.genecards.org/cgi-bin/carddisp.pl?gene=GHR
KDM2B	Lysine Demethylase 2B	Protein Coding	Q8NHM5	51	GC12M123630	4.95575284957886	https://www.genecards.org/cgi-bin/carddisp.pl?gene=KDM2B
CKB	Creatine Kinase B	Protein Coding	P12277	54	GC14M103519	4.95423412322998	https://www.genecards.org/cgi-bin/carddisp.pl?gene=CKB
ZER1	Zyg-11 Related Cell Cycle Regulator	Protein Coding	Q7Z7L7	37	GC09M128729	4.95210552215576	https://www.genecards.org/cgi-bin/carddisp.pl?gene=ZER1
PARP9	Poly(ADP-Ribose) Polymerase Family Member 9	Protein Coding	Q8IXQ6	47	GC03M122527	4.9507303237915	https://www.genecards.org/cgi-bin/carddisp.pl?gene=PARP9
RPL17	Ribosomal Protein L17	Protein Coding	P18621	46	GC18M049488	4.94459438323975	https://www.genecards.org/cgi-bin/carddisp.pl?gene=RPL17
SMN1	Survival Of Motor Neuron 1, Telomeric	Protein Coding	Q16637	48	GC05P070924	4.94433403015137	https://www.genecards.org/cgi-bin/carddisp.pl?gene=SMN1
AP2B1	Adaptor Related Protein Complex 2 Subunit Beta 1	Protein Coding	P63010	50	GC17P035578	4.93550395965576	https://www.genecards.org/cgi-bin/carddisp.pl?gene=AP2B1
OTUD5	OTU Deubiquitinase 5	Protein Coding	Q96G74	48	GC0XM048922	4.93124532699585	https://www.genecards.org/cgi-bin/carddisp.pl?gene=OTUD5
TAB3	TGF-Beta Activated Kinase 1 (MAP3K7) Binding Protein 3	Protein Coding	Q8N5C8	48	GC0XM031020	4.92899179458618	https://www.genecards.org/cgi-bin/carddisp.pl?gene=TAB3
RPL28	Ribosomal Protein L28	Protein Coding	P46779	48	GC19P113714	4.92567443847656	https://www.genecards.org/cgi-bin/carddisp.pl?gene=RPL28
TUBB6	Tubulin Beta 6 Class V	Protein Coding	Q9BUF5	52	GC18P012307	4.92274379730225	https://www.genecards.org/cgi-bin/carddisp.pl?gene=TUBB6
KDM2A	Lysine Demethylase 2A	Protein Coding	Q9Y2K7	47	GC11P067119	4.9190731048584	https://www.genecards.org/cgi-bin/carddisp.pl?gene=KDM2A
GET4	Guided Entry Of Tail-Anchored Proteins Factor 4	Protein Coding	Q7L5D6	43	GC07P000876	4.91775417327881	https://www.genecards.org/cgi-bin/carddisp.pl?gene=GET4
EPN1	Epsin 1	Protein Coding	Q9Y6I3	45	GC19P113727	4.9170618057251	https://www.genecards.org/cgi-bin/carddisp.pl?gene=EPN1
ANKUB1	Ankyrin Repeat And Ubiquitin Domain Containing 1	Protein Coding	A6NFN9	33	GC03M149761	4.91466426849365	https://www.genecards.org/cgi-bin/carddisp.pl?gene=ANKUB1
UBE2E4P	Ubiquitin Conjugating Enzyme E2 E4 Pseudogene	Pseudogene		12	GC0XP014245	4.91415119171143	https://www.genecards.org/cgi-bin/carddisp.pl?gene=UBE2E4P
SSRP1	Structure Specific Recognition Protein 1	Protein Coding	Q08945	47	GC11M125068	4.91272211074829	https://www.genecards.org/cgi-bin/carddisp.pl?gene=SSRP1
POLR2B	RNA Polymerase II Subunit B	Protein Coding	P30876	50	GC04P056977	4.91152381896973	https://www.genecards.org/cgi-bin/carddisp.pl?gene=POLR2B
DCAF11	DDB1 And CUL4 Associated Factor 11	Protein Coding	Q8TEB1	41	GC14P024114	4.90902185440063	https://www.genecards.org/cgi-bin/carddisp.pl?gene=DCAF11
SNRNP200	Small Nuclear Ribonucleoprotein U5 Subunit 200	Protein Coding	O75643	52	GC02M100852	4.90865898132324	https://www.genecards.org/cgi-bin/carddisp.pl?gene=SNRNP200
CSNK1D	Casein Kinase 1 Delta	Protein Coding	P48730	58	GC17M082239	4.90843915939331	https://www.genecards.org/cgi-bin/carddisp.pl?gene=CSNK1D
EIF4G1	Eukaryotic Translation Initiation Factor 4 Gamma 1	Protein Coding	Q04637	56	GC03P184314	4.90692901611328	https://www.genecards.org/cgi-bin/carddisp.pl?gene=EIF4G1
TMPO	Thymopoietin	Protein Coding	P42166	55	GC12P098515	4.90285015106201	https://www.genecards.org/cgi-bin/carddisp.pl?gene=TMPO
RPS14	Ribosomal Protein S14	Protein Coding	P62263	50	GC05M150443	4.90241384506226	https://www.genecards.org/cgi-bin/carddisp.pl?gene=RPS14
SYK	Spleen Associated Tyrosine Kinase	Protein Coding	P43405	59	GC09P099958	4.89828014373779	https://www.genecards.org/cgi-bin/carddisp.pl?gene=SYK
MYL6	Myosin Light Chain 6	Protein Coding	P60660	47	GC12P056158	4.89761638641357	https://www.genecards.org/cgi-bin/carddisp.pl?gene=MYL6
TOM1L2	Target Of Myb1 Like 2 Membrane Trafficking Protein	Protein Coding	Q6ZVM7	47	GC17M017843	4.89707279205322	https://www.genecards.org/cgi-bin/carddisp.pl?gene=TOM1L2
EIF4E2	Eukaryotic Translation Initiation Factor 4E Family Member 2	Protein Coding	O60573	44	GC02P232550	4.8960428237915	https://www.genecards.org/cgi-bin/carddisp.pl?gene=EIF4E2
PPP1CB	Protein Phosphatase 1 Catalytic Subunit Beta	Protein Coding	P62140	54	GC02P028766	4.89590740203857	https://www.genecards.org/cgi-bin/carddisp.pl?gene=PPP1CB
ECPAS	Ecm29 Proteasome Adaptor And Scaffold	Protein Coding	Q5VYK3	38	GC09M111361	4.89144897460938	https://www.genecards.org/cgi-bin/carddisp.pl?gene=ECPAS
ALDOA	Aldolase, Fructose-Bisphosphate A	Protein Coding	P04075	58	GC16P030064	4.89011192321777	https://www.genecards.org/cgi-bin/carddisp.pl?gene=ALDOA
GTF2I	General Transcription Factor IIi	Protein Coding	P78347	48	GC07P086270	4.88913631439209	https://www.genecards.org/cgi-bin/carddisp.pl?gene=GTF2I
SF3A1	Splicing Factor 3a Subunit 1	Protein Coding	Q15459	46	GC22M030331	4.88557910919189	https://www.genecards.org/cgi-bin/carddisp.pl?gene=SF3A1
IRF7	Interferon Regulatory Factor 7	Protein Coding	Q92985	56	GC11M000612	4.88219976425171	https://www.genecards.org/cgi-bin/carddisp.pl?gene=IRF7
RPL8	Ribosomal Protein L8	Protein Coding	P62917	48	GC08M146651	4.88210725784302	https://www.genecards.org/cgi-bin/carddisp.pl?gene=RPL8
CDH1	Cadherin 1	Protein Coding	P12830	58	GC16P068737	4.87701416015625	https://www.genecards.org/cgi-bin/carddisp.pl?gene=CDH1
FBXL16	F-Box And Leucine Rich Repeat Protein 16	Protein Coding	Q8N461	39	GC16M020224	4.87457275390625	https://www.genecards.org/cgi-bin/carddisp.pl?gene=FBXL16
TSC2	TSC Complex Subunit 2	Protein Coding	P49815	60	GC16P080239	4.87299108505249	https://www.genecards.org/cgi-bin/carddisp.pl?gene=TSC2
NLRP3	NLR Family Pyrin Domain Containing 3	Protein Coding	Q96P20	57	GC01P247416	4.86698532104492	https://www.genecards.org/cgi-bin/carddisp.pl?gene=NLRP3
PRNP	Prion Protein (Kanno Blood Group)	Protein Coding	F7VJQ1	57	GC20P004686	4.86440563201904	https://www.genecards.org/cgi-bin/carddisp.pl?gene=PRNP
CDK9	Cyclin Dependent Kinase 9	Protein Coding	P50750	54	GC09P141379	4.85933923721313	https://www.genecards.org/cgi-bin/carddisp.pl?gene=CDK9
MACROH2A1	MacroH2A.1 Histone	Protein Coding	O75367	51	GC05M135334	4.85881185531616	https://www.genecards.org/cgi-bin/carddisp.pl?gene=MACROH2A1
SSB	Small RNA Binding Exonuclease Protection Factor La	Protein Coding	P05455	51	GC02P169791	4.85624408721924	https://www.genecards.org/cgi-bin/carddisp.pl?gene=SSB
HNRNPUL1	Heterogeneous Nuclear Ribonucleoprotein U Like 1	Protein Coding	Q9BUJ2	44	GC19P041262	4.84876823425293	https://www.genecards.org/cgi-bin/carddisp.pl?gene=HNRNPUL1
MCM4	Minichromosome Maintenance Complex Component 4	Protein Coding	P33991	54	GC08P047966	4.84810161590576	https://www.genecards.org/cgi-bin/carddisp.pl?gene=MCM4
MCM3	Minichromosome Maintenance Complex Component 3	Protein Coding	P25205	54	GC06M052264	4.8460111618042	https://www.genecards.org/cgi-bin/carddisp.pl?gene=MCM3
HSPH1	Heat Shock Protein Family H (Hsp110) Member 1	Protein Coding	Q92598	50	GC13M031134	4.8460111618042	https://www.genecards.org/cgi-bin/carddisp.pl?gene=HSPH1
BLM	BLM RecQ Like Helicase	Protein Coding	P54132	58	GC15P090717	4.84463596343994	https://www.genecards.org/cgi-bin/carddisp.pl?gene=BLM
KHDRBS1	KH RNA Binding Domain Containing, Signal Transduction Associated 1	Protein Coding	Q07666	51	GC01P032013	4.84231328964233	https://www.genecards.org/cgi-bin/carddisp.pl?gene=KHDRBS1
SNRPN	Small Nuclear Ribonucleoprotein Polypeptide N	Protein Coding	P63162	53	GC15P024823	4.84035015106201	https://www.genecards.org/cgi-bin/carddisp.pl?gene=SNRPN
CTSD	Cathepsin D	Protein Coding	P07339	61	GC11M001752	4.83652830123901	https://www.genecards.org/cgi-bin/carddisp.pl?gene=CTSD
HNRNPA0	Heterogeneous Nuclear Ribonucleoprotein A0	Protein Coding	Q13151	40	GC05M137750	4.83574438095093	https://www.genecards.org/cgi-bin/carddisp.pl?gene=HNRNPA0
HADHA	Hydroxyacyl-CoA Dehydrogenase Trifunctional Multienzyme Complex Subunit Alpha	Protein Coding	P40939	55	GC02M026190	4.83311796188354	https://www.genecards.org/cgi-bin/carddisp.pl?gene=HADHA
HCFC1	Host Cell Factor C1	Protein Coding	P51610	55	GC0XM153947	4.83224058151245	https://www.genecards.org/cgi-bin/carddisp.pl?gene=HCFC1
AGO2	Argonaute RISC Catalytic Component 2	Protein Coding	Q9UKV8	52	GC08M140922	4.83163738250732	https://www.genecards.org/cgi-bin/carddisp.pl?gene=AGO2
TNFRSF1A	TNF Receptor Superfamily Member 1A	Protein Coding	P19438	59	GC12M006328	4.8243579864502	https://www.genecards.org/cgi-bin/carddisp.pl?gene=TNFRSF1A
IGF2BP1	Insulin Like Growth Factor 2 MRNA Binding Protein 1	Protein Coding	Q9NZI8	48	GC17P112592	4.82312726974487	https://www.genecards.org/cgi-bin/carddisp.pl?gene=IGF2BP1
BAG1	BAG Cochaperone 1	Protein Coding	Q99933	51	GC09M033245	4.82002401351929	https://www.genecards.org/cgi-bin/carddisp.pl?gene=BAG1
RPL15	Ribosomal Protein L15	Protein Coding	P61313	51	GC03P023916	4.81671380996704	https://www.genecards.org/cgi-bin/carddisp.pl?gene=RPL15
PCMT1	Protein-L-Isoaspartate (D-Aspartate) O-Methyltransferase	Protein Coding	P22061	47	GC06P149749	4.81602001190186	https://www.genecards.org/cgi-bin/carddisp.pl?gene=PCMT1
FYN	FYN Proto-Oncogene, Src Family Tyrosine Kinase	Protein Coding	P06241	56	GC06M111660	4.81441831588745	https://www.genecards.org/cgi-bin/carddisp.pl?gene=FYN
ERLIN1	ER Lipid Raft Associated 1	Protein Coding	O75477	51	GC10M100150	4.81240892410278	https://www.genecards.org/cgi-bin/carddisp.pl?gene=ERLIN1
PNPLA6	Patatin Like Phospholipase Domain Containing 6	Protein Coding	Q8IY17	52	GC19P007534	4.81011533737183	https://www.genecards.org/cgi-bin/carddisp.pl?gene=PNPLA6
CUEDC2	CUE Domain Containing 2	Protein Coding	Q9H467	45	GC10M102424	4.8100757598877	https://www.genecards.org/cgi-bin/carddisp.pl?gene=CUEDC2
YWHAB	Tyrosine 3-Monooxygenase/Tryptophan 5-Monooxygenase Activation Protein Beta	Protein Coding	P31946	55	GC20P044885	4.80760860443115	https://www.genecards.org/cgi-bin/carddisp.pl?gene=YWHAB
FAM8A1	Family With Sequence Similarity 8 Member A1	Protein Coding	Q9UBU6	41	GC06P017600	4.80724859237671	https://www.genecards.org/cgi-bin/carddisp.pl?gene=FAM8A1
MAPK8	Mitogen-Activated Protein Kinase 8	Protein Coding	P45983	58	GC10P048306	4.80346632003784	https://www.genecards.org/cgi-bin/carddisp.pl?gene=MAPK8
RPL10A	Ribosomal Protein L10a	Protein Coding	P62906	50	GC06P134968	4.79657983779907	https://www.genecards.org/cgi-bin/carddisp.pl?gene=RPL10A
SMC6	Structural Maintenance Of Chromosomes 6	Protein Coding	Q96SB8	44	GC02M017663	4.79486894607544	https://www.genecards.org/cgi-bin/carddisp.pl?gene=SMC6
RHOA	Ras Homolog Family Member A	Protein Coding	P61586	59	GC03M049359	4.79426193237305	https://www.genecards.org/cgi-bin/carddisp.pl?gene=RHOA
JOSD1	Josephin Domain Containing 1	Protein Coding	Q15040	45	GC22M038685	4.79229784011841	https://www.genecards.org/cgi-bin/carddisp.pl?gene=JOSD1
RPL14	Ribosomal Protein L14	Protein Coding	P50914	46	GC03P040850	4.79084253311157	https://www.genecards.org/cgi-bin/carddisp.pl?gene=RPL14
RPS17	Ribosomal Protein S17	Protein Coding	P08708	51	GC15M082536	4.78811740875244	https://www.genecards.org/cgi-bin/carddisp.pl?gene=RPS17
RPLP2	Ribosomal Protein Lateral Stalk Subunit P2	Protein Coding	P05387	48	GC11P010621	4.78674745559692	https://www.genecards.org/cgi-bin/carddisp.pl?gene=RPLP2
TGFB1	Transforming Growth Factor Beta 1	Protein Coding	P01137	61	GC19M041301	4.78671550750732	https://www.genecards.org/cgi-bin/carddisp.pl?gene=TGFB1
BSG	Basigin (Ok Blood Group)	Protein Coding	P35613	53	GC19P000571	4.78621101379395	https://www.genecards.org/cgi-bin/carddisp.pl?gene=BSG
ANKZF1	Ankyrin Repeat And Zinc Finger Peptidyl TRNA Hydrolase 1	Protein Coding	Q9H8Y5	43	GC02P219229	4.7819185256958	https://www.genecards.org/cgi-bin/carddisp.pl?gene=ANKZF1
RPL18A	Ribosomal Protein L18a	Protein Coding	Q02543	46	GC19P112620	4.78179883956909	https://www.genecards.org/cgi-bin/carddisp.pl?gene=RPL18A
RPL19	Ribosomal Protein L19	Protein Coding	P84098	48	GC17P039200	4.77989482879639	https://www.genecards.org/cgi-bin/carddisp.pl?gene=RPL19
DVL2	Dishevelled Segment Polarity Protein 2	Protein Coding	O14641	52	GC17M007225	4.77978610992432	https://www.genecards.org/cgi-bin/carddisp.pl?gene=DVL2
TANK	TRAF Family Member Associated NFKB Activator	Protein Coding	Q92844	48	GC02P161136	4.77907991409302	https://www.genecards.org/cgi-bin/carddisp.pl?gene=TANK
RPL9	Ribosomal Protein L9	Protein Coding	P32969	47	GC04M039452	4.77480316162109	https://www.genecards.org/cgi-bin/carddisp.pl?gene=RPL9
NF2	NF2, Moesin-Ezrin-Radixin Like (MERLIN) Tumor Suppressor	Protein Coding	P35240	58	GC22P029603	4.77234697341919	https://www.genecards.org/cgi-bin/carddisp.pl?gene=NF2
MSH6	MutS Homolog 6	Protein Coding	P52701	58	GC02P047695	4.77197265625	https://www.genecards.org/cgi-bin/carddisp.pl?gene=MSH6
TP73	Tumor Protein P73	Protein Coding	O15350	53	GC01P003652	4.77159023284912	https://www.genecards.org/cgi-bin/carddisp.pl?gene=TP73
H3C1	H3 Clustered Histone 1	Protein Coding	P68431	46	GC06P134574	4.7709846496582	https://www.genecards.org/cgi-bin/carddisp.pl?gene=H3C1
DARS1	Aspartyl-TRNA Synthetase 1	Protein Coding	P14868	48	GC02M135905	4.7695460319519	https://www.genecards.org/cgi-bin/carddisp.pl?gene=DARS1
SPRY2	Sprouty RTK Signaling Antagonist 2	Protein Coding	O43597	55	GC13M080335	4.76822280883789	https://www.genecards.org/cgi-bin/carddisp.pl?gene=SPRY2
ENOPH1	Enolase-Phosphatase 1	Protein Coding	Q9UHY7	45	GC04P082430	4.76780605316162	https://www.genecards.org/cgi-bin/carddisp.pl?gene=ENOPH1
ABCE1	ATP Binding Cassette Subfamily E Member 1	Protein Coding	P61221	45	GC04P145097	4.76607131958008	https://www.genecards.org/cgi-bin/carddisp.pl?gene=ABCE1
AP2A1	Adaptor Related Protein Complex 2 Subunit Alpha 1	Protein Coding	O95782	46	GC19P113453	4.76509666442871	https://www.genecards.org/cgi-bin/carddisp.pl?gene=AP2A1
RAD50	RAD50 Double Strand Break Repair Protein	Protein Coding	Q92878	58	GC05P132556	4.76150274276733	https://www.genecards.org/cgi-bin/carddisp.pl?gene=RAD50
GSK3A	Glycogen Synthase Kinase 3 Alpha	Protein Coding	P49840	58	GC19M092832	4.75978374481201	https://www.genecards.org/cgi-bin/carddisp.pl?gene=GSK3A
EGF	Epidermal Growth Factor	Protein Coding	P01133	60	GC04P109912	4.75924301147461	https://www.genecards.org/cgi-bin/carddisp.pl?gene=EGF
EIF3B	Eukaryotic Translation Initiation Factor 3 Subunit B	Protein Coding	P55884	44	GC07P002354	4.75789403915405	https://www.genecards.org/cgi-bin/carddisp.pl?gene=EIF3B
ZFP91-CNTF	ZFP91-CNTF Readthrough (NMD Candidate)	RNA Gene		23	GC11P058579	4.75630950927734	https://www.genecards.org/cgi-bin/carddisp.pl?gene=ZFP91-CNTF
RPL27	Ribosomal Protein L27	Protein Coding	P61353	50	GC17P042998	4.75209426879883	https://www.genecards.org/cgi-bin/carddisp.pl?gene=RPL27
ACTR2	Actin Related Protein 2	Protein Coding	P61160	50	GC02P065227	4.75095462799072	https://www.genecards.org/cgi-bin/carddisp.pl?gene=ACTR2
DDX1	DEAD-Box Helicase 1	Protein Coding	Q92499	53	GC02P015591	4.74841642379761	https://www.genecards.org/cgi-bin/carddisp.pl?gene=DDX1
SUPT16H	SPT16 Homolog, Facilitates Chromatin Remodeling Subunit	Protein Coding	Q9Y5B9	47	GC14M021351	4.74829530715942	https://www.genecards.org/cgi-bin/carddisp.pl?gene=SUPT16H
CHCHD10	Coiled-Coil-Helix-Coiled-Coil-Helix Domain Containing 10	Protein Coding	Q8WYQ3	48	GC22M023765	4.74803638458252	https://www.genecards.org/cgi-bin/carddisp.pl?gene=CHCHD10
RPS5	Ribosomal Protein S5	Protein Coding	P46782	47	GC19P058386	4.7478666305542	https://www.genecards.org/cgi-bin/carddisp.pl?gene=RPS5
CBFB	Core-Binding Factor Subunit Beta	Protein Coding	Q13951	55	GC16P082799	4.74691247940063	https://www.genecards.org/cgi-bin/carddisp.pl?gene=CBFB
RPL24	Ribosomal Protein L24	Protein Coding	P83731	44	GC03M101681	4.73990297317505	https://www.genecards.org/cgi-bin/carddisp.pl?gene=RPL24
SLC25A6	Solute Carrier Family 25 Member 6	Protein Coding	P12236	50	GC0XM001386	4.7359733581543	https://www.genecards.org/cgi-bin/carddisp.pl?gene=SLC25A6
MYO6	Myosin VI	Protein Coding	Q9UM54	51	GC06P075749	4.73361730575562	https://www.genecards.org/cgi-bin/carddisp.pl?gene=MYO6
ATP2A2	ATPase Sarcoplasmic/Endoplasmic Reticulum Ca2+ Transporting 2	Protein Coding	P16615	60	GC12P110280	4.73310947418213	https://www.genecards.org/cgi-bin/carddisp.pl?gene=ATP2A2
ZFAND4	Zinc Finger AN1-Type Containing 4	Protein Coding	Q86XD8	39	GC10M045615	4.73243999481201	https://www.genecards.org/cgi-bin/carddisp.pl?gene=ZFAND4
G3BP2	G3BP Stress Granule Assembly Factor 2	Protein Coding	Q9UN86	44	GC04M075642	4.73129987716675	https://www.genecards.org/cgi-bin/carddisp.pl?gene=G3BP2
CSNK2A2	Casein Kinase 2 Alpha 2	Protein Coding	P19784	54	GC16M058157	4.73053026199341	https://www.genecards.org/cgi-bin/carddisp.pl?gene=CSNK2A2
IMPDH2	Inosine Monophosphate Dehydrogenase 2	Protein Coding	P12268	56	GC03M053711	4.7256007194519	https://www.genecards.org/cgi-bin/carddisp.pl?gene=IMPDH2
STING1	Stimulator Of Interferon Response CGAMP Interactor 1	Protein Coding	Q86WV6	50	GC05M139492	4.72430515289307	https://www.genecards.org/cgi-bin/carddisp.pl?gene=STING1
TNFRSF1B	TNF Receptor Superfamily Member 1B	Protein Coding	P20333	57	GC01P040409	4.72334623336792	https://www.genecards.org/cgi-bin/carddisp.pl?gene=TNFRSF1B
ZAP70	Zeta Chain Of T Cell Receptor Associated Protein Kinase 70	Protein Coding	P43403	59	GC02P097943	4.72261571884155	https://www.genecards.org/cgi-bin/carddisp.pl?gene=ZAP70
CEP131	Centrosomal Protein 131	Protein Coding	Q9UPN4	44	GC17M081189	4.72187805175781	https://www.genecards.org/cgi-bin/carddisp.pl?gene=CEP131
RAC1	Rac Family Small GTPase 1	Protein Coding	P63000	58	GC07P011586	4.72143697738647	https://www.genecards.org/cgi-bin/carddisp.pl?gene=RAC1
KBTBD13	Kelch Repeat And BTB Domain Containing 13	Protein Coding	C9JR72	40	GC15P157663	4.71898221969604	https://www.genecards.org/cgi-bin/carddisp.pl?gene=KBTBD13
FANCA	FA Complementation Group A	Protein Coding	O15360	59	GC16M090078	4.71848392486572	https://www.genecards.org/cgi-bin/carddisp.pl?gene=FANCA
HERPUD2	HERPUD Family Member 2	Protein Coding	Q9BSE4	39	GC07M035632	4.71539831161499	https://www.genecards.org/cgi-bin/carddisp.pl?gene=HERPUD2
HAT1	Histone Acetyltransferase 1	Protein Coding	O14929	48	GC02P171922	4.71180629730225	https://www.genecards.org/cgi-bin/carddisp.pl?gene=HAT1
MVB12A	Multivesicular Body Subunit 12A	Protein Coding	Q96EY5	39	GC19P120663	4.71152067184448	https://www.genecards.org/cgi-bin/carddisp.pl?gene=MVB12A
FBXL21P	F-Box And Leucine Rich Repeat Protein 21, Pseudogene	Pseudogene	Q9UKT6	31	GC05P135931	4.71044397354126	https://www.genecards.org/cgi-bin/carddisp.pl?gene=FBXL21P
ATAD3A	ATPase Family AAA Domain Containing 3A	Protein Coding	Q9NVI7	50	GC01P020493	4.70337629318237	https://www.genecards.org/cgi-bin/carddisp.pl?gene=ATAD3A
NCCRP1	NCCRP1, F-Box Associated Domain Containing	Protein Coding	Q6ZVX7	35	GC19P039196	4.7017650604248	https://www.genecards.org/cgi-bin/carddisp.pl?gene=NCCRP1
DCUN1D3	Defective In Cullin Neddylation 1 Domain Containing 3	Protein Coding	Q8IWE4	36	GC16M020884	4.70092535018921	https://www.genecards.org/cgi-bin/carddisp.pl?gene=DCUN1D3
CAND2	Cullin Associated And Neddylation Dissociated 2 (Putative)	Protein Coding	O75155	42	GC03P021587	4.69764375686646	https://www.genecards.org/cgi-bin/carddisp.pl?gene=CAND2
DNAJC7	DnaJ Heat Shock Protein Family (Hsp40) Member C7	Protein Coding	Q99615	48	GC17M077689	4.69665193557739	https://www.genecards.org/cgi-bin/carddisp.pl?gene=DNAJC7
ZBTB16	Zinc Finger And BTB Domain Containing 16	Protein Coding	Q05516	52	GC11P114059	4.69641256332397	https://www.genecards.org/cgi-bin/carddisp.pl?gene=ZBTB16
TNKS	Tankyrase	Protein Coding	O95271	53	GC08P009555	4.69632530212402	https://www.genecards.org/cgi-bin/carddisp.pl?gene=TNKS
LARP1	La Ribonucleoprotein 1, Translational Regulator	Protein Coding	Q6PKG0	45	GC05P154682	4.69327068328857	https://www.genecards.org/cgi-bin/carddisp.pl?gene=LARP1
SMARCC1	SWI/SNF Related, Matrix Associated, Actin Dependent Regulator Of Chromatin Subfamily C Member 1	Protein Coding	Q92922	52	GC03M047585	4.69326448440552	https://www.genecards.org/cgi-bin/carddisp.pl?gene=SMARCC1
EFTUD2	Elongation Factor Tu GTP Binding Domain Containing 2	Protein Coding	Q15029	50	GC17M077874	4.68743944168091	https://www.genecards.org/cgi-bin/carddisp.pl?gene=EFTUD2
CHERP	Calcium Homeostasis Endoplasmic Reticulum Protein	Protein Coding	Q8IWX8	44	GC19M016517	4.68723821640015	https://www.genecards.org/cgi-bin/carddisp.pl?gene=CHERP
HMGCR	3-Hydroxy-3-Methylglutaryl-CoA Reductase	Protein Coding	P04035	56	GC05P075336	4.6861834526062	https://www.genecards.org/cgi-bin/carddisp.pl?gene=HMGCR
CAPRIN1	Cell Cycle Associated Protein 1	Protein Coding	Q14444	47	GC11P034051	4.68570709228516	https://www.genecards.org/cgi-bin/carddisp.pl?gene=CAPRIN1
H1-2	H1.2 Linker Histone, Cluster Member	Protein Coding	P16403	48	GC06M093421	4.68569660186768	https://www.genecards.org/cgi-bin/carddisp.pl?gene=H1-2
LRP6	LDL Receptor Related Protein 6	Protein Coding	O75581	56	GC12M029527	4.68039417266846	https://www.genecards.org/cgi-bin/carddisp.pl?gene=LRP6
KCTD2	Potassium Channel Tetramerization Domain Containing 2	Protein Coding	Q14681	41	GC17P075032	4.67943334579468	https://www.genecards.org/cgi-bin/carddisp.pl?gene=KCTD2
SF3B2	Splicing Factor 3b Subunit 2	Protein Coding	Q13435	50	GC11P066050	4.67931270599365	https://www.genecards.org/cgi-bin/carddisp.pl?gene=SF3B2
ATR	ATR Serine/Threonine Kinase	Protein Coding	Q13535	62	GC03M142449	4.6774377822876	https://www.genecards.org/cgi-bin/carddisp.pl?gene=ATR
CCAR1	Cell Division Cycle And Apoptosis Regulator 1	Protein Coding	Q8IX12	44	GC10P068721	4.67583608627319	https://www.genecards.org/cgi-bin/carddisp.pl?gene=CCAR1
PCMTD1	Protein-L-Isoaspartate (D-Aspartate) O-Methyltransferase Domain Containing 1	Protein Coding	Q96MG8	43	GC08M051817	4.67378520965576	https://www.genecards.org/cgi-bin/carddisp.pl?gene=PCMTD1
DDX39B	DExD-Box Helicase 39B	Protein Coding	Q13838	50	GC06M031530	4.67247724533081	https://www.genecards.org/cgi-bin/carddisp.pl?gene=DDX39B
UBBP4	Ubiquitin B Pseudogene 4	Pseudogene		11	GC17P121549	4.66758108139038	https://www.genecards.org/cgi-bin/carddisp.pl?gene=UBBP4
TIMM50	Translocase Of Inner Mitochondrial Membrane 50	Protein Coding	Q3ZCQ8	47	GC19P039480	4.66705989837646	https://www.genecards.org/cgi-bin/carddisp.pl?gene=TIMM50
JAK1	Janus Kinase 1	Protein Coding	P23458	62	GC01M064833	4.66476440429688	https://www.genecards.org/cgi-bin/carddisp.pl?gene=JAK1
CSE1L	Chromosome Segregation 1 Like	Protein Coding	P55060	48	GC20P049046	4.66426563262939	https://www.genecards.org/cgi-bin/carddisp.pl?gene=CSE1L
ATXN1	Ataxin 1	Protein Coding	P54253	53	GC06M016299	4.6615195274353	https://www.genecards.org/cgi-bin/carddisp.pl?gene=ATXN1
RPL23A	Ribosomal Protein L23a	Protein Coding	P62750	47	GC17P028719	4.65815591812134	https://www.genecards.org/cgi-bin/carddisp.pl?gene=RPL23A
PPP2R2A	Protein Phosphatase 2 Regulatory Subunit Balpha	Protein Coding	P63151	52	GC08P026292	4.6567063331604	https://www.genecards.org/cgi-bin/carddisp.pl?gene=PPP2R2A
CFL1	Cofilin 1	Protein Coding	P23528	54	GC11M065823	4.65472459793091	https://www.genecards.org/cgi-bin/carddisp.pl?gene=CFL1
IKBKE	Inhibitor Of Nuclear Factor Kappa B Kinase Subunit Epsilon	Protein Coding	Q14164	54	GC01P206470	4.65432453155518	https://www.genecards.org/cgi-bin/carddisp.pl?gene=IKBKE
RBBP8	RB Binding Protein 8, Endonuclease	Protein Coding	Q99708	53	GC18P022798	4.6485071182251	https://www.genecards.org/cgi-bin/carddisp.pl?gene=RBBP8
GTPBP4	GTP Binding Protein 4	Protein Coding	Q9BZE4	44	GC10P000988	4.64646577835083	https://www.genecards.org/cgi-bin/carddisp.pl?gene=GTPBP4
LOC126859871	MED14-Independent Group 3 Enhancer GRCh37_chr6:162621359-162622558	Functional Element		5	GC06P162200	4.64410161972046	https://www.genecards.org/cgi-bin/carddisp.pl?gene=LOC126859871
TNIP1	TNFAIP3 Interacting Protein 1	Protein Coding	Q15025	47	GC05M151029	4.64274120330811	https://www.genecards.org/cgi-bin/carddisp.pl?gene=TNIP1
NLRP12	NLR Family Pyrin Domain Containing 12	Protein Coding	P59046	52	GC19M053793	4.64269161224365	https://www.genecards.org/cgi-bin/carddisp.pl?gene=NLRP12
FBXO40	F-Box Protein 40	Protein Coding	Q9UH90	42	GC03P121593	4.64193487167358	https://www.genecards.org/cgi-bin/carddisp.pl?gene=FBXO40
RPL13A	Ribosomal Protein L13a	Protein Coding	P40429	48	GC19P049487	4.63458728790283	https://www.genecards.org/cgi-bin/carddisp.pl?gene=RPL13A
RPL27A	Ribosomal Protein L27a	Protein Coding	P46776	47	GC11P008682	4.63390970230103	https://www.genecards.org/cgi-bin/carddisp.pl?gene=RPL27A
EEF1D	Eukaryotic Translation Elongation Factor 1 Delta	Protein Coding	P29692	46	GC08M143579	4.63084030151367	https://www.genecards.org/cgi-bin/carddisp.pl?gene=EEF1D
NUP93	Nucleoporin 93	Protein Coding	Q8N1F7	48	GC16P082480	4.62969875335693	https://www.genecards.org/cgi-bin/carddisp.pl?gene=NUP93
VPS35	VPS35 Retromer Complex Component	Protein Coding	Q96QK1	52	GC16M047289	4.62959480285645	https://www.genecards.org/cgi-bin/carddisp.pl?gene=VPS35
IPO7	Importin 7	Protein Coding	O95373	42	GC11P009384	4.62887477874756	https://www.genecards.org/cgi-bin/carddisp.pl?gene=IPO7
GID4	GID Complex Subunit 4 Homolog	Protein Coding	Q8IVV7	39	GC17P018039	4.62742853164673	https://www.genecards.org/cgi-bin/carddisp.pl?gene=GID4
EIF4A3	Eukaryotic Translation Initiation Factor 4A3	Protein Coding	P38919	53	GC17M080237	4.62173175811768	https://www.genecards.org/cgi-bin/carddisp.pl?gene=EIF4A3
ATP5F1C	ATP Synthase F1 Subunit Gamma	Protein Coding	P36542	44	GC10P007789	4.62015104293823	https://www.genecards.org/cgi-bin/carddisp.pl?gene=ATP5F1C
RANBP10	RAN Binding Protein 10	Protein Coding	Q6VN20	44	GC16M067723	4.61930799484253	https://www.genecards.org/cgi-bin/carddisp.pl?gene=RANBP10
SND1	Staphylococcal Nuclease And Tudor Domain Containing 1	Protein Coding	Q7KZF4	47	GC07P127652	4.61925935745239	https://www.genecards.org/cgi-bin/carddisp.pl?gene=SND1
C1QBP	Complement C1q Binding Protein	Protein Coding	Q07021	53	GC17M005432	4.6076021194458	https://www.genecards.org/cgi-bin/carddisp.pl?gene=C1QBP
CAPZA1	Capping Actin Protein Of Muscle Z-Line Subunit Alpha 1	Protein Coding	P52907	48	GC01P112619	4.6030707359314	https://www.genecards.org/cgi-bin/carddisp.pl?gene=CAPZA1
MKI67	Marker Of Proliferation Ki-67	Protein Coding	P46013	52	GC10M128096	4.60242462158203	https://www.genecards.org/cgi-bin/carddisp.pl?gene=MKI67
EIF2S1	Eukaryotic Translation Initiation Factor 2 Subunit Alpha	Protein Coding	P05198	54	GC14P067359	4.60180330276489	https://www.genecards.org/cgi-bin/carddisp.pl?gene=EIF2S1
GGA1	Golgi Associated, Gamma Adaptin Ear Containing, ARF Binding Protein 1	Protein Coding	Q9UJY5	43	GC22P037608	4.60022354125977	https://www.genecards.org/cgi-bin/carddisp.pl?gene=GGA1
JOSD2	Josephin Domain Containing 2	Protein Coding	Q8TAC2	44	GC19M050505	4.59799861907959	https://www.genecards.org/cgi-bin/carddisp.pl?gene=JOSD2
ZC3HAV1	Zinc Finger CCCH-Type Containing, Antiviral 1	Protein Coding	Q7Z2W4	46	GC07M139113	4.59763717651367	https://www.genecards.org/cgi-bin/carddisp.pl?gene=ZC3HAV1
CDC42	Cell Division Cycle 42	Protein Coding	P60953	59	GC01P022052	4.59762525558472	https://www.genecards.org/cgi-bin/carddisp.pl?gene=CDC42
CREBBP	CREB Binding Protein	Protein Coding	Q92793	62	GC16M020489	4.59575414657593	https://www.genecards.org/cgi-bin/carddisp.pl?gene=CREBBP
SMC3	Structural Maintenance Of Chromosomes 3	Protein Coding	Q9UQE7	55	GC10P110567	4.59488439559937	https://www.genecards.org/cgi-bin/carddisp.pl?gene=SMC3
BCAP31	B Cell Receptor Associated Protein 31	Protein Coding	P51572	50	GC0XM153701	4.58919763565063	https://www.genecards.org/cgi-bin/carddisp.pl?gene=BCAP31
AMOT	Angiomotin	Protein Coding	Q4VCS5	46	GC0XM112774	4.58752918243408	https://www.genecards.org/cgi-bin/carddisp.pl?gene=AMOT
TECR	Trans-2,3-Enoyl-CoA Reductase	Protein Coding	Q9NZ01	49	GC19P014517	4.58730745315552	https://www.genecards.org/cgi-bin/carddisp.pl?gene=TECR
TSC1	TSC Complex Subunit 1	Protein Coding	Q92574	56	GC09M132891	4.58725833892822	https://www.genecards.org/cgi-bin/carddisp.pl?gene=TSC1
RPL30	Ribosomal Protein L30	Protein Coding	P62888	47	GC08M098024	4.58382225036621	https://www.genecards.org/cgi-bin/carddisp.pl?gene=RPL30
RPN2	Ribophorin II	Protein Coding	P04844	48	GC20P037178	4.58380126953125	https://www.genecards.org/cgi-bin/carddisp.pl?gene=RPN2
CCDC50	Coiled-Coil Domain Containing 50	Protein Coding	Q8IVM0	44	GC03P191329	4.57805299758911	https://www.genecards.org/cgi-bin/carddisp.pl?gene=CCDC50
ERBB2	Erb-B2 Receptor Tyrosine Kinase 2	Protein Coding	P04626	63	GC17P039687	4.57749605178833	https://www.genecards.org/cgi-bin/carddisp.pl?gene=ERBB2
H2AC18	H2A Clustered Histone 18	Protein Coding	Q6FI13	37	GC01M160723	4.57708883285522	https://www.genecards.org/cgi-bin/carddisp.pl?gene=H2AC18
HNRNPAB	Heterogeneous Nuclear Ribonucleoprotein A/B	Protein Coding	Q99729	44	GC05P178204	4.57503223419189	https://www.genecards.org/cgi-bin/carddisp.pl?gene=HNRNPAB
PABPN1	Poly(A) Binding Protein Nuclear 1	Protein Coding	Q86U42	53	GC14P047396	4.5718731880188	https://www.genecards.org/cgi-bin/carddisp.pl?gene=PABPN1
OTUD6B	OTU Deubiquitinase 6B	Protein Coding	Q8N6M0	49	GC08P091070	4.57040214538574	https://www.genecards.org/cgi-bin/carddisp.pl?gene=OTUD6B
LDHB	Lactate Dehydrogenase B	Protein Coding	P07195	50	GC12M021635	4.56931304931641	https://www.genecards.org/cgi-bin/carddisp.pl?gene=LDHB
SLC25A24	Solute Carrier Family 25 Member 24	Protein Coding	Q6NUK1	51	GC01M108134	4.56731653213501	https://www.genecards.org/cgi-bin/carddisp.pl?gene=SLC25A24
FBXO46	F-Box Protein 46	Protein Coding	Q6PJ61	34	GC19M045710	4.56598138809204	https://www.genecards.org/cgi-bin/carddisp.pl?gene=FBXO46
RPS12	Ribosomal Protein S12	Protein Coding	P25398	49	GC06P132814	4.5644793510437	https://www.genecards.org/cgi-bin/carddisp.pl?gene=RPS12
LAS1L	LAS1 Like Ribosome Biogenesis Factor	Protein Coding	Q9Y4W2	44	GC0XM065440	4.5639009475708	https://www.genecards.org/cgi-bin/carddisp.pl?gene=LAS1L
BIRC5	Baculoviral IAP Repeat Containing 5	Protein Coding	O15392	55	GC17P078214	4.56180810928345	https://www.genecards.org/cgi-bin/carddisp.pl?gene=BIRC5
RASSF1	Ras Association Domain Family Member 1	Protein Coding	Q9NS23	52	GC03M050329	4.5606107711792	https://www.genecards.org/cgi-bin/carddisp.pl?gene=RASSF1
NUMB	NUMB Endocytic Adaptor Protein	Protein Coding	P49757	51	GC14M073275	4.55931282043457	https://www.genecards.org/cgi-bin/carddisp.pl?gene=NUMB
DVL1	Dishevelled Segment Polarity Protein 1	Protein Coding	O14640	55	GC01M001335	4.55743026733398	https://www.genecards.org/cgi-bin/carddisp.pl?gene=DVL1
WSB2	WD Repeat And SOCS Box Containing 2	Protein Coding	Q9NYS7	39	GC12M118032	4.55472135543823	https://www.genecards.org/cgi-bin/carddisp.pl?gene=WSB2
CBX3	Chromobox 3	Protein Coding	Q13185	50	GC07P026201	4.5531702041626	https://www.genecards.org/cgi-bin/carddisp.pl?gene=CBX3
MAPK3	Mitogen-Activated Protein Kinase 3	Protein Coding	P27361	58	GC16M044057	4.55194997787476	https://www.genecards.org/cgi-bin/carddisp.pl?gene=MAPK3
NPEPPS	Aminopeptidase Puromycin Sensitive	Protein Coding	P55786	49	GC17P047522	4.54913902282715	https://www.genecards.org/cgi-bin/carddisp.pl?gene=NPEPPS
DNM1L	Dynamin 1 Like	Protein Coding	O00429	57	GC12P032679	4.54632139205933	https://www.genecards.org/cgi-bin/carddisp.pl?gene=DNM1L
PSMB10	Proteasome 20S Subunit Beta 10	Protein Coding	P40306	51	GC16M067937	4.5456714630127	https://www.genecards.org/cgi-bin/carddisp.pl?gene=PSMB10
MVB12B	Multivesicular Body Subunit 12B	Protein Coding	Q9H7P6	43	GC09P126326	4.54336404800415	https://www.genecards.org/cgi-bin/carddisp.pl?gene=MVB12B
MAP1B	Microtubule Associated Protein 1B	Protein Coding	P46821	53	GC05P072107	4.54166030883789	https://www.genecards.org/cgi-bin/carddisp.pl?gene=MAP1B
RAF1	Raf-1 Proto-Oncogene, Serine/Threonine Kinase	Protein Coding	P04049	63	GC03M012583	4.53937673568726	https://www.genecards.org/cgi-bin/carddisp.pl?gene=RAF1
CDC25A	Cell Division Cycle 25A	Protein Coding	P30304	56	GC03M048307	4.53894329071045	https://www.genecards.org/cgi-bin/carddisp.pl?gene=CDC25A
SCARNA5	Small Cajal Body-Specific RNA 5	RNA Gene		23	GC02P233275	4.53849697113037	https://www.genecards.org/cgi-bin/carddisp.pl?gene=SCARNA5
LNX2	Ligand Of Numb-Protein X 2	Protein Coding	Q8N448	43	GC13M027545	4.53786563873291	https://www.genecards.org/cgi-bin/carddisp.pl?gene=LNX2
STT3B	STT3 Oligosaccharyltransferase Complex Catalytic Subunit B	Protein Coding	Q8TCJ2	50	GC03P031532	4.53460121154785	https://www.genecards.org/cgi-bin/carddisp.pl?gene=STT3B
DNAJA3	DnaJ Heat Shock Protein Family (Hsp40) Member A3	Protein Coding	Q96EY1	46	GC16P004425	4.53369855880737	https://www.genecards.org/cgi-bin/carddisp.pl?gene=DNAJA3
DCAF4	DDB1 And CUL4 Associated Factor 4	Protein Coding	Q8WV16	38	GC14P072926	4.53256177902222	https://www.genecards.org/cgi-bin/carddisp.pl?gene=DCAF4
PGK1	Phosphoglycerate Kinase 1	Protein Coding	P00558	57	GC0XP078166	4.53199434280396	https://www.genecards.org/cgi-bin/carddisp.pl?gene=PGK1
ARCN1	Archain 1	Protein Coding	P48444	47	GC11P118572	4.53157663345337	https://www.genecards.org/cgi-bin/carddisp.pl?gene=ARCN1
DCAF17	DDB1 And CUL4 Associated Factor 17	Protein Coding	Q5H9S7	47	GC02P171434	4.53027772903442	https://www.genecards.org/cgi-bin/carddisp.pl?gene=DCAF17
KITLG	KIT Ligand	Protein Coding	P21583	55	GC12M088492	4.5286660194397	https://www.genecards.org/cgi-bin/carddisp.pl?gene=KITLG
PRKCA	Protein Kinase C Alpha	Protein Coding	P17252	59	GC17P066302	4.52832984924316	https://www.genecards.org/cgi-bin/carddisp.pl?gene=PRKCA
EPS15L1	Epidermal Growth Factor Receptor Pathway Substrate 15 Like 1	Protein Coding	Q9UBC2	46	GC19M092313	4.52153396606445	https://www.genecards.org/cgi-bin/carddisp.pl?gene=EPS15L1
WNK1	WNK Lysine Deficient Protein Kinase 1	Protein Coding	Q9H4A3	56	GC12P000763	4.5182523727417	https://www.genecards.org/cgi-bin/carddisp.pl?gene=WNK1
THRAP3	Thyroid Hormone Receptor Associated Protein 3	Protein Coding	Q9Y2W1	42	GC01P042615	4.51791954040527	https://www.genecards.org/cgi-bin/carddisp.pl?gene=THRAP3
NOP58	NOP58 Ribonucleoprotein	Protein Coding	Q9Y2X3	45	GC02P202265	4.51396942138672	https://www.genecards.org/cgi-bin/carddisp.pl?gene=NOP58
CAPZB	Capping Actin Protein Of Muscle Z-Line Subunit Beta	Protein Coding	P47756	48	GC01M019340	4.51285123825073	https://www.genecards.org/cgi-bin/carddisp.pl?gene=CAPZB
BAX	BCL2 Associated X, Apoptosis Regulator	Protein Coding	Q07812	60	GC19P048954	4.51146268844604	https://www.genecards.org/cgi-bin/carddisp.pl?gene=BAX
BABAM1	BRISC And BRCA1 A Complex Member 1	Protein Coding	Q9NWV8	46	GC19P112612	4.51134157180786	https://www.genecards.org/cgi-bin/carddisp.pl?gene=BABAM1
SCRIB	Scribble Planar Cell Polarity Protein	Protein Coding	C0HLS1	48	GC08M146582	4.51025629043579	https://www.genecards.org/cgi-bin/carddisp.pl?gene=SCRIB
SEM1	SEM1 26S Proteasome Subunit	Protein Coding	P60896	44	GC07M096483	4.50771999359131	https://www.genecards.org/cgi-bin/carddisp.pl?gene=SEM1
U2AF2	U2 Small Nuclear RNA Auxiliary Factor 2	Protein Coding	P26368	47	GC19P055654	4.50595092773438	https://www.genecards.org/cgi-bin/carddisp.pl?gene=U2AF2
EZH2	Enhancer Of Zeste 2 Polycomb Repressive Complex 2 Subunit	Protein Coding	Q15910	61	GC07M148807	4.50460767745972	https://www.genecards.org/cgi-bin/carddisp.pl?gene=EZH2
RPL31	Ribosomal Protein L31	Protein Coding	P62899	48	GC02P101003	4.50290107727051	https://www.genecards.org/cgi-bin/carddisp.pl?gene=RPL31
PTK2B	Protein Tyrosine Kinase 2 Beta	Protein Coding	Q14289	58	GC08P027311	4.502028465271	https://www.genecards.org/cgi-bin/carddisp.pl?gene=PTK2B
RRM1	Ribonucleotide Reductase Catalytic Subunit M1	Protein Coding	P23921	58	GC11P010782	4.49691247940063	https://www.genecards.org/cgi-bin/carddisp.pl?gene=RRM1
BAG3	BAG Cochaperone 3	Protein Coding	O95817	52	GC10P119651	4.49536657333374	https://www.genecards.org/cgi-bin/carddisp.pl?gene=BAG3
TULP4	TUB Like Protein 4	Protein Coding	Q9NRJ4	42	GC06P158232	4.49374485015869	https://www.genecards.org/cgi-bin/carddisp.pl?gene=TULP4
FBXO33	F-Box Protein 33	Protein Coding	Q7Z6M2	39	GC14M039396	4.49302673339844	https://www.genecards.org/cgi-bin/carddisp.pl?gene=FBXO33
PRDX2	Peroxiredoxin 2	Protein Coding	P32119	54	GC19M012796	4.49241590499878	https://www.genecards.org/cgi-bin/carddisp.pl?gene=PRDX2
CRY1	Cryptochrome Circadian Regulator 1	Protein Coding	Q16526	53	GC12M106991	4.49203300476074	https://www.genecards.org/cgi-bin/carddisp.pl?gene=CRY1
XPC	XPC Complex Subunit, DNA Damage Recognition And Repair Factor	Protein Coding	Q01831	54	GC03M026205	4.49039268493652	https://www.genecards.org/cgi-bin/carddisp.pl?gene=XPC
SPTBN1	Spectrin Beta, Non-Erythrocytic 1	Protein Coding	Q01082	54	GC02P054456	4.48916625976563	https://www.genecards.org/cgi-bin/carddisp.pl?gene=SPTBN1
EIF2AK2	Eukaryotic Translation Initiation Factor 2 Alpha Kinase 2	Protein Coding	P19525	59	GC02M037099	4.48891592025757	https://www.genecards.org/cgi-bin/carddisp.pl?gene=EIF2AK2
RTCB	RNA 2',3'-Cyclic Phosphate And 5'-OH Ligase	Protein Coding	Q9Y3I0	45	GC22M032387	4.48510646820068	https://www.genecards.org/cgi-bin/carddisp.pl?gene=RTCB
SMC1A	Structural Maintenance Of Chromosomes 1A	Protein Coding	Q14683	56	GC0XM053374	4.48399877548218	https://www.genecards.org/cgi-bin/carddisp.pl?gene=SMC1A
HLA-C	Major Histocompatibility Complex, Class I, C	Protein Coding	P10321	53	GC06M093737	4.47934865951538	https://www.genecards.org/cgi-bin/carddisp.pl?gene=HLA-C
MARS1	Methionyl-TRNA Synthetase 1	Protein Coding	P56192	53	GC12P060675	4.47606086730957	https://www.genecards.org/cgi-bin/carddisp.pl?gene=MARS1
ATXN2L	Ataxin 2 Like	Protein Coding	Q8WWM7	48	GC16P081408	4.47423410415649	https://www.genecards.org/cgi-bin/carddisp.pl?gene=ATXN2L
RPS23	Ribosomal Protein S23	Protein Coding	P62266	50	GC05M082273	4.47177982330322	https://www.genecards.org/cgi-bin/carddisp.pl?gene=RPS23
MIDN	Midnolin	Protein Coding	Q504T8	37	GC19P001248	4.47106981277466	https://www.genecards.org/cgi-bin/carddisp.pl?gene=MIDN
SRSF7	Serine And Arginine Rich Splicing Factor 7	Protein Coding	Q16629	48	GC02M038743	4.46760368347168	https://www.genecards.org/cgi-bin/carddisp.pl?gene=SRSF7
SKI	SKI Proto-Oncogene	Protein Coding	P12755	54	GC01P020526	4.46734857559204	https://www.genecards.org/cgi-bin/carddisp.pl?gene=SKI
PAICS	Phosphoribosylaminoimidazole Carboxylase And Phosphoribosylaminoimidazolesuccinocarboxamide Synthase	Protein Coding	P22234	51	GC04P056435	4.46723651885986	https://www.genecards.org/cgi-bin/carddisp.pl?gene=PAICS
DCUN1D4	Defective In Cullin Neddylation 1 Domain Containing 4	Protein Coding	Q92564	39	GC04P051833	4.46702241897583	https://www.genecards.org/cgi-bin/carddisp.pl?gene=DCUN1D4
RAB7A	RAB7A, Member RAS Oncogene Family	Protein Coding	P51149	56	GC03P138990	4.46304798126221	https://www.genecards.org/cgi-bin/carddisp.pl?gene=RAB7A
RPS24	Ribosomal Protein S24	Protein Coding	P62847	52	GC10P078033	4.46236848831177	https://www.genecards.org/cgi-bin/carddisp.pl?gene=RPS24
ATP5PO	ATP Synthase Peripheral Stalk Subunit OSCP	Protein Coding	P48047	51	GC21M033904	4.46074533462524	https://www.genecards.org/cgi-bin/carddisp.pl?gene=ATP5PO
DDX18	DEAD-Box Helicase 18	Protein Coding	Q9NVP1	44	GC02P143732	4.45787048339844	https://www.genecards.org/cgi-bin/carddisp.pl?gene=DDX18
FXR1	FMR1 Autosomal Homolog 1	Protein Coding	P51114	53	GC03P180868	4.45770835876465	https://www.genecards.org/cgi-bin/carddisp.pl?gene=FXR1
VCL	Vinculin	Protein Coding	P18206	56	GC10P073995	4.45440912246704	https://www.genecards.org/cgi-bin/carddisp.pl?gene=VCL
VPS37A	VPS37A Subunit Of ESCRT-I	Protein Coding	Q8NEZ2	49	GC08P017246	4.45311975479126	https://www.genecards.org/cgi-bin/carddisp.pl?gene=VPS37A
IGF1R	Insulin Like Growth Factor 1 Receptor	Protein Coding	P08069	63	GC15P098648	4.45258951187134	https://www.genecards.org/cgi-bin/carddisp.pl?gene=IGF1R
IPO5	Importin 5	Protein Coding	O00410	47	GC13P097953	4.44959831237793	https://www.genecards.org/cgi-bin/carddisp.pl?gene=IPO5
RBM14	RNA Binding Motif Protein 14	Protein Coding	Q96PK6	46	GC11P089196	4.44806241989136	https://www.genecards.org/cgi-bin/carddisp.pl?gene=RBM14
NACA	Nascent Polypeptide Associated Complex Subunit Alpha	Protein Coding	E9PAV3	44	GC12M056712	4.44092655181885	https://www.genecards.org/cgi-bin/carddisp.pl?gene=NACA
SH3KBP1	SH3 Domain Containing Kinase Binding Protein 1	Protein Coding	Q96B97	50	GC0XM019552	4.44037532806396	https://www.genecards.org/cgi-bin/carddisp.pl?gene=SH3KBP1
ASB16	Ankyrin Repeat And SOCS Box Containing 16	Protein Coding	Q96NS5	38	GC17P044170	4.43671751022339	https://www.genecards.org/cgi-bin/carddisp.pl?gene=ASB16
PIK3R1	Phosphoinositide-3-Kinase Regulatory Subunit 1	Protein Coding	P27986	60	GC05P068215	4.43603324890137	https://www.genecards.org/cgi-bin/carddisp.pl?gene=PIK3R1
ABCF1	ATP Binding Cassette Subfamily F Member 1	Protein Coding	Q8NE71	47	GC06P030571	4.43492031097412	https://www.genecards.org/cgi-bin/carddisp.pl?gene=ABCF1
KCNH2	Potassium Voltage-Gated Channel Subfamily H Member 2	Protein Coding	Q12809	59	GC07M150944	4.43380784988403	https://www.genecards.org/cgi-bin/carddisp.pl?gene=KCNH2
TOP2B	DNA Topoisomerase II Beta	Protein Coding	Q02880	53	GC03M026405	4.43029117584229	https://www.genecards.org/cgi-bin/carddisp.pl?gene=TOP2B
MAGEA2	MAGE Family Member A2	Protein Coding	P43356	34	GC0XM152749	4.4282169342041	https://www.genecards.org/cgi-bin/carddisp.pl?gene=MAGEA2
MAT2A	Methionine Adenosyltransferase 2A	Protein Coding	P31153	52	GC02P086483	4.42004728317261	https://www.genecards.org/cgi-bin/carddisp.pl?gene=MAT2A
RBBP7	RB Binding Protein 7, Chromatin Remodeling Factor	Protein Coding	Q16576	49	GC0XM016839	4.41791248321533	https://www.genecards.org/cgi-bin/carddisp.pl?gene=RBBP7
TPP2	Tripeptidyl Peptidase 2	Protein Coding	P29144	51	GC13P102596	4.41493701934814	https://www.genecards.org/cgi-bin/carddisp.pl?gene=TPP2
RAE1	Ribonucleic Acid Export 1	Protein Coding	P78406	47	GC20P057351	4.410888671875	https://www.genecards.org/cgi-bin/carddisp.pl?gene=RAE1
MARK2	Microtubule Affinity Regulating Kinase 2	Protein Coding	Q7KZI7	49	GC11P063838	4.41064214706421	https://www.genecards.org/cgi-bin/carddisp.pl?gene=MARK2
RPS6KB1	Ribosomal Protein S6 Kinase B1	Protein Coding	P23443	59	GC17P059893	4.40703868865967	https://www.genecards.org/cgi-bin/carddisp.pl?gene=RPS6KB1
PDIA6	Protein Disulfide Isomerase Family A Member 6	Protein Coding	Q15084	43	GC02M010784	4.40506601333618	https://www.genecards.org/cgi-bin/carddisp.pl?gene=PDIA6
RFC5	Replication Factor C Subunit 5	Protein Coding	P40937	44	GC12P118013	4.400550365448	https://www.genecards.org/cgi-bin/carddisp.pl?gene=RFC5
KCTD9	Potassium Channel Tetramerization Domain Containing 9	Protein Coding	Q7L273	43	GC08M025427	4.39618349075317	https://www.genecards.org/cgi-bin/carddisp.pl?gene=KCTD9
ATG10	Autophagy Related 10	Protein Coding	Q9H0Y0	46	GC05P081972	4.39385557174683	https://www.genecards.org/cgi-bin/carddisp.pl?gene=ATG10
EIF3E	Eukaryotic Translation Initiation Factor 3 Subunit E	Protein Coding	P60228	47	GC08M108163	4.38978862762451	https://www.genecards.org/cgi-bin/carddisp.pl?gene=EIF3E
P4HB	Prolyl 4-Hydroxylase Subunit Beta	Protein Coding	P07237	58	GC17M081843	4.38822078704834	https://www.genecards.org/cgi-bin/carddisp.pl?gene=P4HB
DDX21	DExD-Box Helicase 21	Protein Coding	Q9NR30	46	GC10P068956	4.38712787628174	https://www.genecards.org/cgi-bin/carddisp.pl?gene=DDX21
PFKP	Phosphofructokinase, Platelet	Protein Coding	Q01813	53	GC10P003066	4.38653039932251	https://www.genecards.org/cgi-bin/carddisp.pl?gene=PFKP
MYH10	Myosin Heavy Chain 10	Protein Coding	P35580	54	GC17M008474	4.38637256622314	https://www.genecards.org/cgi-bin/carddisp.pl?gene=MYH10
RTF1	RTF1 Homolog, Paf1/RNA Polymerase II Complex Component	Protein Coding	Q92541	43	GC15P157137	4.3808708190918	https://www.genecards.org/cgi-bin/carddisp.pl?gene=RTF1
ASB14	Ankyrin Repeat And SOCS Box Containing 14	Protein Coding	A6NK59	35	GC03M057278	4.37961864471436	https://www.genecards.org/cgi-bin/carddisp.pl?gene=ASB14
NDUFS2	NADH:Ubiquinone Oxidoreductase Core Subunit S2	Protein Coding	O75306	52	GC01P161197	4.37764883041382	https://www.genecards.org/cgi-bin/carddisp.pl?gene=NDUFS2
KLHL36	Kelch Like Family Member 36	Protein Coding	Q8N4N3	37	GC16P084648	4.37135791778564	https://www.genecards.org/cgi-bin/carddisp.pl?gene=KLHL36
WDR24	WD Repeat Domain 24	Protein Coding	Q96S15	40	GC16M020223	4.37124347686768	https://www.genecards.org/cgi-bin/carddisp.pl?gene=WDR24
ADAR	Adenosine Deaminase RNA Specific	Protein Coding	P55265	54	GC01M160957	4.37119388580322	https://www.genecards.org/cgi-bin/carddisp.pl?gene=ADAR
PCM1	Pericentriolar Material 1	Protein Coding	Q15154	48	GC08P017922	4.37045669555664	https://www.genecards.org/cgi-bin/carddisp.pl?gene=PCM1
EZR	Ezrin	Protein Coding	P15311	54	GC06M158765	4.36972761154175	https://www.genecards.org/cgi-bin/carddisp.pl?gene=EZR
HADHB	Hydroxyacyl-CoA Dehydrogenase Trifunctional Multienzyme Complex Subunit Beta	Protein Coding	P55084	54	GC02P026243	4.36609983444214	https://www.genecards.org/cgi-bin/carddisp.pl?gene=HADHB
TXNIP	Thioredoxin Interacting Protein	Protein Coding	Q9H3M7	47	GC01M145992	4.36481666564941	https://www.genecards.org/cgi-bin/carddisp.pl?gene=TXNIP
KIF11	Kinesin Family Member 11	Protein Coding	P52732	56	GC10P092574	4.36463832855225	https://www.genecards.org/cgi-bin/carddisp.pl?gene=KIF11
SDHA	Succinate Dehydrogenase Complex Flavoprotein Subunit A	Protein Coding	P31040	57	GC05P000229	4.36359405517578	https://www.genecards.org/cgi-bin/carddisp.pl?gene=SDHA
MCM5	Minichromosome Maintenance Complex Component 5	Protein Coding	P33992	53	GC22P035400	4.36215734481812	https://www.genecards.org/cgi-bin/carddisp.pl?gene=MCM5
HSPA2	Heat Shock Protein Family A (Hsp70) Member 2	Protein Coding	P54652	51	GC14P064535	4.36135387420654	https://www.genecards.org/cgi-bin/carddisp.pl?gene=HSPA2
BCLAF1	BCL2 Associated Transcription Factor 1	Protein Coding	Q9NYF8	47	GC06M136256	4.36131286621094	https://www.genecards.org/cgi-bin/carddisp.pl?gene=BCLAF1
H2BC9	H2B Clustered Histone 9	Protein Coding	Q93079	39	GC06P136858	4.35968160629272	https://www.genecards.org/cgi-bin/carddisp.pl?gene=H2BC9
TCF25	Transcription Factor 25	Protein Coding	Q9BQ70	43	GC16P089873	4.35962915420532	https://www.genecards.org/cgi-bin/carddisp.pl?gene=TCF25
RBMX	RNA Binding Motif Protein X-Linked	Protein Coding	P38159	50	GC0XM136848	4.35943269729614	https://www.genecards.org/cgi-bin/carddisp.pl?gene=RBMX
DNAJB1	DnaJ Heat Shock Protein Family (Hsp40) Member B1	Protein Coding	P25685	53	GC19M014514	4.35729312896729	https://www.genecards.org/cgi-bin/carddisp.pl?gene=DNAJB1
POU5F1	POU Class 5 Homeobox 1	Protein Coding	Q01860	55	GC06M093732	4.35670948028564	https://www.genecards.org/cgi-bin/carddisp.pl?gene=POU5F1
TPP1	Tripeptidyl Peptidase 1	Protein Coding	O14773	54	GC11M012130	4.35247611999512	https://www.genecards.org/cgi-bin/carddisp.pl?gene=TPP1
SEC16A	SEC16 Homolog A, Endoplasmic Reticulum Export Factor	Protein Coding	O15027	43	GC09M136440	4.35166072845459	https://www.genecards.org/cgi-bin/carddisp.pl?gene=SEC16A
AP2M1	Adaptor Related Protein Complex 2 Subunit Mu 1	Protein Coding	Q96CW1	52	GC03P184174	4.34531879425049	https://www.genecards.org/cgi-bin/carddisp.pl?gene=AP2M1
SAMHD1	SAM And HD Domain Containing Deoxynucleoside Triphosphate Triphosphohydrolase 1	Protein Coding	Q9Y3Z3	52	GC20M036890	4.34429454803467	https://www.genecards.org/cgi-bin/carddisp.pl?gene=SAMHD1
MSH2	MutS Homolog 2	Protein Coding	P43246	57	GC02P047403	4.34351253509521	https://www.genecards.org/cgi-bin/carddisp.pl?gene=MSH2
PRKACA	Protein Kinase CAMP-Activated Catalytic Subunit Alpha	Protein Coding	P17612	61	GC19M092217	4.3411808013916	https://www.genecards.org/cgi-bin/carddisp.pl?gene=PRKACA
CORO7	Coronin 7	Protein Coding	P57737	40	GC16M020502	4.33989286422729	https://www.genecards.org/cgi-bin/carddisp.pl?gene=CORO7
MCM6	Minichromosome Maintenance Complex Component 6	Protein Coding	Q14566	52	GC02M135839	4.33897018432617	https://www.genecards.org/cgi-bin/carddisp.pl?gene=MCM6
NUMA1	Nuclear Mitotic Apparatus Protein 1	Protein Coding	Q14980	52	GC11M072002	4.33852863311768	https://www.genecards.org/cgi-bin/carddisp.pl?gene=NUMA1
ASB18	Ankyrin Repeat And SOCS Box Containing 18	Protein Coding	Q6ZVZ8	37	GC02M236194	4.3369517326355	https://www.genecards.org/cgi-bin/carddisp.pl?gene=ASB18
SMC4	Structural Maintenance Of Chromosomes 4	Protein Coding	Q9NTJ3	51	GC03P160399	4.33535099029541	https://www.genecards.org/cgi-bin/carddisp.pl?gene=SMC4
PA2G4	Proliferation-Associated 2G4	Protein Coding	Q9UQ80	50	GC12P060600	4.3327465057373	https://www.genecards.org/cgi-bin/carddisp.pl?gene=PA2G4
RSL1D1	Ribosomal L1 Domain Containing 1	Protein Coding	O76021	45	GC16M011833	4.33227682113647	https://www.genecards.org/cgi-bin/carddisp.pl?gene=RSL1D1
TXN	Thioredoxin	Protein Coding	P10599	55	GC09M110243	4.3314208984375	https://www.genecards.org/cgi-bin/carddisp.pl?gene=TXN
GART	Phosphoribosylglycinamide Formyltransferase, Phosphoribosylglycinamide Synthetase, Phosphoribosylaminoimidazole Synthetase	Protein Coding	P22102	52	GC21M033503	4.33139562606812	https://www.genecards.org/cgi-bin/carddisp.pl?gene=GART
TRIM43	Tripartite Motif Containing 43	Protein Coding	Q96BQ3	38	GC02P095592	4.33058834075928	https://www.genecards.org/cgi-bin/carddisp.pl?gene=TRIM43
TOMM20	Translocase Of Outer Mitochondrial Membrane 20	Protein Coding	Q15388	48	GC01M235109	4.33039999008179	https://www.genecards.org/cgi-bin/carddisp.pl?gene=TOMM20
MYD88	MYD88 Innate Immune Signal Transduction Adaptor	Protein Coding	Q99836	57	GC03P038290	4.32735061645508	https://www.genecards.org/cgi-bin/carddisp.pl?gene=MYD88
XRN2	5'-3' Exoribonuclease 2	Protein Coding	Q9H0D6	51	GC20P021303	4.32205200195313	https://www.genecards.org/cgi-bin/carddisp.pl?gene=XRN2
KHSRP	KH-Type Splicing Regulatory Protein	Protein Coding	Q92945	45	GC19M006413	4.32180213928223	https://www.genecards.org/cgi-bin/carddisp.pl?gene=KHSRP
ITSN1	Intersectin 1	Protein Coding	Q15811	49	GC21P033642	4.31881952285767	https://www.genecards.org/cgi-bin/carddisp.pl?gene=ITSN1
NAT10	N-Acetyltransferase 10	Protein Coding	Q9H0A0	46	GC11P034105	4.31573009490967	https://www.genecards.org/cgi-bin/carddisp.pl?gene=NAT10
IREB2	Iron Responsive Element Binding Protein 2	Protein Coding	P48200	54	GC15P078437	4.31187152862549	https://www.genecards.org/cgi-bin/carddisp.pl?gene=IREB2
JUP	Junction Plakoglobin	Protein Coding	P14923	58	GC17M041754	4.311683177948	https://www.genecards.org/cgi-bin/carddisp.pl?gene=JUP
ABRAXAS2	Abraxas 2, BRISC Complex Subunit	Protein Coding	Q15018	41	GC10P125094	4.31106376647949	https://www.genecards.org/cgi-bin/carddisp.pl?gene=ABRAXAS2
ZC3HC1	Zinc Finger C3HC-Type Containing 1	Protein Coding	Q86WB0	45	GC07M130026	4.31008243560791	https://www.genecards.org/cgi-bin/carddisp.pl?gene=ZC3HC1
SRSF9	Serine And Arginine Rich Splicing Factor 9	Protein Coding	Q13242	46	GC12M120461	4.31005668640137	https://www.genecards.org/cgi-bin/carddisp.pl?gene=SRSF9
YWHAG	Tyrosine 3-Monooxygenase/Tryptophan 5-Monooxygenase Activation Protein Gamma	Protein Coding	P61981	56	GC07M078603	4.30944967269897	https://www.genecards.org/cgi-bin/carddisp.pl?gene=YWHAG
GFAP	Glial Fibrillary Acidic Protein	Protein Coding	P14136	57	GC17M077883	4.30875062942505	https://www.genecards.org/cgi-bin/carddisp.pl?gene=GFAP
PCGF2	Polycomb Group Ring Finger 2	Protein Coding	P35227	47	GC17M038733	4.30866861343384	https://www.genecards.org/cgi-bin/carddisp.pl?gene=PCGF2
UVSSA	UV Stimulated Scaffold Protein A	Protein Coding	Q2YD98	45	GC04P003917	4.30638122558594	https://www.genecards.org/cgi-bin/carddisp.pl?gene=UVSSA
TRIM14	Tripartite Motif Containing 14	Protein Coding	Q14142	44	GC09M098035	4.30532550811768	https://www.genecards.org/cgi-bin/carddisp.pl?gene=TRIM14
TNPO1	Transportin 1	Protein Coding	Q92973	50	GC05P072816	4.30414724349976	https://www.genecards.org/cgi-bin/carddisp.pl?gene=TNPO1
COPS7B	COP9 Signalosome Subunit 7B	Protein Coding	Q9H9Q2	44	GC02P231781	4.30327081680298	https://www.genecards.org/cgi-bin/carddisp.pl?gene=COPS7B
ERCC6	ERCC Excision Repair 6, Chromatin Remodeling Factor	Protein Coding	Q03468	54	GC10M049454	4.30200576782227	https://www.genecards.org/cgi-bin/carddisp.pl?gene=ERCC6
ACTN4	Actinin Alpha 4	Protein Coding	O43707	55	GC19P038647	4.30178022384644	https://www.genecards.org/cgi-bin/carddisp.pl?gene=ACTN4
MTREX	Mtr4 Exosome RNA Helicase	Protein Coding	P42285	45	GC05P055315	4.30171012878418	https://www.genecards.org/cgi-bin/carddisp.pl?gene=MTREX
CFLAR	CASP8 And FADD Like Apoptosis Regulator	Protein Coding	O15519	53	GC02P201527	4.30039978027344	https://www.genecards.org/cgi-bin/carddisp.pl?gene=CFLAR
COPB1	COPI Coat Complex Subunit Beta 1	Protein Coding	P53618	49	GC11M014436	4.29933500289917	https://www.genecards.org/cgi-bin/carddisp.pl?gene=COPB1
SEC13	SEC13 Homolog, Nuclear Pore And COPII Coat Complex Component	Protein Coding	P55735	49	GC03M010293	4.2983455657959	https://www.genecards.org/cgi-bin/carddisp.pl?gene=SEC13
NLK	Nemo Like Kinase	Protein Coding	Q9UBE8	50	GC17P111724	4.29594278335571	https://www.genecards.org/cgi-bin/carddisp.pl?gene=NLK
CTNND1	Catenin Delta 1	Protein Coding	O60716	53	GC11P058706	4.29325723648071	https://www.genecards.org/cgi-bin/carddisp.pl?gene=CTNND1
ASB10	Ankyrin Repeat And SOCS Box Containing 10	Protein Coding	Q8WXI3	44	GC07M151175	4.28944444656372	https://www.genecards.org/cgi-bin/carddisp.pl?gene=ASB10
POLI	DNA Polymerase Iota	Protein Coding	Q9UNA4	52	GC18P054274	4.28931856155396	https://www.genecards.org/cgi-bin/carddisp.pl?gene=POLI
MAGEA2B	MAGE Family Member A2B	Protein Coding	P43356	34	GC0XP152714	4.28515625	https://www.genecards.org/cgi-bin/carddisp.pl?gene=MAGEA2B
H2BC15	H2B Clustered Histone 15	Protein Coding	Q99877	40	GC06P134653	4.27937746047974	https://www.genecards.org/cgi-bin/carddisp.pl?gene=H2BC15
CKAP5	Cytoskeleton Associated Protein 5	Protein Coding	Q14008	45	GC11M124990	4.27916097640991	https://www.genecards.org/cgi-bin/carddisp.pl?gene=CKAP5
SLC25A11	Solute Carrier Family 25 Member 11	Protein Coding	Q02978	51	GC17M004937	4.27899408340454	https://www.genecards.org/cgi-bin/carddisp.pl?gene=SLC25A11
FBXO8	F-Box Protein 8	Protein Coding	Q9NRD0	43	GC04M174236	4.27890491485596	https://www.genecards.org/cgi-bin/carddisp.pl?gene=FBXO8
IQGAP1	IQ Motif Containing GTPase Activating Protein 1	Protein Coding	P46940	52	GC15P090388	4.27824640274048	https://www.genecards.org/cgi-bin/carddisp.pl?gene=IQGAP1
DSP	Desmoplakin	Protein Coding	P15924	59	GC06P007541	4.27312183380127	https://www.genecards.org/cgi-bin/carddisp.pl?gene=DSP
ULK1	Unc-51 Like Autophagy Activating Kinase 1	Protein Coding	O75385	53	GC12P131894	4.27189159393311	https://www.genecards.org/cgi-bin/carddisp.pl?gene=ULK1
DDX6	DEAD-Box Helicase 6	Protein Coding	P26196	51	GC11M126527	4.27016544342041	https://www.genecards.org/cgi-bin/carddisp.pl?gene=DDX6
MRPS22	Mitochondrial Ribosomal Protein S22	Protein Coding	P82650	50	GC03P139005	4.26787137985229	https://www.genecards.org/cgi-bin/carddisp.pl?gene=MRPS22
CTTN	Cortactin	Protein Coding	Q14247	52	GC11P070398	4.26523017883301	https://www.genecards.org/cgi-bin/carddisp.pl?gene=CTTN
WDR6	WD Repeat Domain 6	Protein Coding	Q9NNW5	41	GC03P049007	4.26509761810303	https://www.genecards.org/cgi-bin/carddisp.pl?gene=WDR6
RPL35A	Ribosomal Protein L35a	Protein Coding	P18077	51	GC03P198933	4.26407384872437	https://www.genecards.org/cgi-bin/carddisp.pl?gene=RPL35A
SEPTIN9	Septin 9	Protein Coding	Q9UHD8	50	GC17P113212	4.26180124282837	https://www.genecards.org/cgi-bin/carddisp.pl?gene=SEPTIN9
HLA-DRB1	Major Histocompatibility Complex, Class II, DR Beta 1	Protein Coding	P01911	55	GC06M093834	4.26156759262085	https://www.genecards.org/cgi-bin/carddisp.pl?gene=HLA-DRB1
PCGF6	Polycomb Group Ring Finger 6	Protein Coding	Q9BYE7	40	GC10M103302	4.26089334487915	https://www.genecards.org/cgi-bin/carddisp.pl?gene=PCGF6
HLA-B	Major Histocompatibility Complex, Class I, B	Protein Coding	P01889	54	GC06M093738	4.25900650024414	https://www.genecards.org/cgi-bin/carddisp.pl?gene=HLA-B
AXIN2	Axin 2	Protein Coding	Q9Y2T1	58	GC17M065528	4.25662708282471	https://www.genecards.org/cgi-bin/carddisp.pl?gene=AXIN2
MKLN1	Muskelin 1	Protein Coding	Q9UL63	46	GC07P131110	4.25614833831787	https://www.genecards.org/cgi-bin/carddisp.pl?gene=MKLN1
RPL35	Ribosomal Protein L35	Protein Coding	P42766	51	GC09M124857	4.25439977645874	https://www.genecards.org/cgi-bin/carddisp.pl?gene=RPL35
PPP1CA	Protein Phosphatase 1 Catalytic Subunit Alpha	Protein Coding	P62136	55	GC11M125495	4.25298261642456	https://www.genecards.org/cgi-bin/carddisp.pl?gene=PPP1CA
SOCS6	Suppressor Of Cytokine Signaling 6	Protein Coding	O14544	47	GC18P070288	4.25042057037354	https://www.genecards.org/cgi-bin/carddisp.pl?gene=SOCS6
ASB5	Ankyrin Repeat And SOCS Box Containing 5	Protein Coding	Q8WWX0	36	GC04M176213	4.25025510787964	https://www.genecards.org/cgi-bin/carddisp.pl?gene=ASB5
TBL1XR1	TBL1X/Y Related 1	Protein Coding	Q9BZK7	54	GC03M177019	4.24998569488525	https://www.genecards.org/cgi-bin/carddisp.pl?gene=TBL1XR1
TUBB4A	Tubulin Beta 4A Class IVa	Protein Coding	P04350	56	GC19M091894	4.24680328369141	https://www.genecards.org/cgi-bin/carddisp.pl?gene=TUBB4A
SMC2	Structural Maintenance Of Chromosomes 2	Protein Coding	O95347	47	GC09P104088	4.24622058868408	https://www.genecards.org/cgi-bin/carddisp.pl?gene=SMC2
GANAB	Glucosidase II Alpha Subunit	Protein Coding	Q14697	54	GC11M125242	4.24563455581665	https://www.genecards.org/cgi-bin/carddisp.pl?gene=GANAB
ACTG1	Actin Gamma 1	Protein Coding	P63261	55	GC17M081509	4.24268198013306	https://www.genecards.org/cgi-bin/carddisp.pl?gene=ACTG1
CKAP4	Cytoskeleton Associated Protein 4	Protein Coding	Q07065	46	GC12M106237	4.24153327941895	https://www.genecards.org/cgi-bin/carddisp.pl?gene=CKAP4
RFC3	Replication Factor C Subunit 3	Protein Coding	P40938	46	GC13P033818	4.23733282089233	https://www.genecards.org/cgi-bin/carddisp.pl?gene=RFC3
STAU1	Staufen Double-Stranded RNA Binding Protein 1	Protein Coding	O95793	47	GC20M049113	4.23676252365112	https://www.genecards.org/cgi-bin/carddisp.pl?gene=STAU1
PODXL	Podocalyxin Like	Protein Coding	O00592	50	GC07M131500	4.23622798919678	https://www.genecards.org/cgi-bin/carddisp.pl?gene=PODXL
GMPS	Guanine Monophosphate Synthase	Protein Coding	P49915	50	GC03P155870	4.23269319534302	https://www.genecards.org/cgi-bin/carddisp.pl?gene=GMPS
RPS15	Ribosomal Protein S15	Protein Coding	P62841	46	GC19P001438	4.23188161849976	https://www.genecards.org/cgi-bin/carddisp.pl?gene=RPS15
SEC61A1	SEC61 Translocon Subunit Alpha 1	Protein Coding	P61619	52	GC03P128051	4.22909164428711	https://www.genecards.org/cgi-bin/carddisp.pl?gene=SEC61A1
FBXO43	F-Box Protein 43	Protein Coding	Q4G163	45	GC08M100133	4.22569561004639	https://www.genecards.org/cgi-bin/carddisp.pl?gene=FBXO43
EIF3D	Eukaryotic Translation Initiation Factor 3 Subunit D	Protein Coding	O15371	43	GC22M036510	4.22398042678833	https://www.genecards.org/cgi-bin/carddisp.pl?gene=EIF3D
H2BC1	H2B Clustered Histone 1	Protein Coding	Q96A08	37	GC06P136853	4.22360563278198	https://www.genecards.org/cgi-bin/carddisp.pl?gene=H2BC1
RPL38	Ribosomal Protein L38	Protein Coding	P63173	45	GC17P113077	4.22122621536255	https://www.genecards.org/cgi-bin/carddisp.pl?gene=RPL38
VDAC2	Voltage Dependent Anion Channel 2	Protein Coding	P45880	53	GC10P075210	4.22013473510742	https://www.genecards.org/cgi-bin/carddisp.pl?gene=VDAC2
VTN	Vitronectin	Protein Coding	P04004	53	GC17M076385	4.2183895111084	https://www.genecards.org/cgi-bin/carddisp.pl?gene=VTN
TMX2-CTNND1	TMX2-CTNND1 Readthrough (NMD Candidate)	RNA Gene		23	GC11P057712	4.21649074554443	https://www.genecards.org/cgi-bin/carddisp.pl?gene=TMX2-CTNND1
H2AZ1	H2A.Z Variant Histone 1	Protein Coding	P0C0S5	47	GC04M099949	4.21406602859497	https://www.genecards.org/cgi-bin/carddisp.pl?gene=H2AZ1
NUP205	Nucleoporin 205	Protein Coding	Q92621	48	GC07P135557	4.21065187454224	https://www.genecards.org/cgi-bin/carddisp.pl?gene=NUP205
LAMP1	Lysosomal Associated Membrane Protein 1	Protein Coding	P11279	52	GC13P113297	4.20972347259521	https://www.genecards.org/cgi-bin/carddisp.pl?gene=LAMP1
H2BC5	H2B Clustered Histone 5	Protein Coding	P58876	38	GC06P136855	4.20909214019775	https://www.genecards.org/cgi-bin/carddisp.pl?gene=H2BC5
KARS1	Lysyl-TRNA Synthetase 1	Protein Coding	Q15046	54	GC16M076000	4.20710182189941	https://www.genecards.org/cgi-bin/carddisp.pl?gene=KARS1
RPL34	Ribosomal Protein L34	Protein Coding	P49207	47	GC04P108620	4.20552062988281	https://www.genecards.org/cgi-bin/carddisp.pl?gene=RPL34
SMARCA5	SWI/SNF Related, Matrix Associated, Actin Dependent Regulator Of Chromatin, Subfamily A, Member 5	Protein Coding	O60264	50	GC04P143513	4.20400428771973	https://www.genecards.org/cgi-bin/carddisp.pl?gene=SMARCA5
GNB2	G Protein Subunit Beta 2	Protein Coding	P62879	51	GC07P100673	4.20346832275391	https://www.genecards.org/cgi-bin/carddisp.pl?gene=GNB2
COPB2	COPI Coat Complex Subunit Beta 2	Protein Coding	P35606	52	GC03M139355	4.20306015014648	https://www.genecards.org/cgi-bin/carddisp.pl?gene=COPB2
RPL21	Ribosomal Protein L21	Protein Coding	P46778	51	GC13P027251	4.20247936248779	https://www.genecards.org/cgi-bin/carddisp.pl?gene=RPL21
ABCD3	ATP Binding Cassette Subfamily D Member 3	Protein Coding	P28288	53	GC01P094385	4.2024621963501	https://www.genecards.org/cgi-bin/carddisp.pl?gene=ABCD3
JKAMP	JNK1/MAPK8 Associated Membrane Protein	Protein Coding	Q9P055	41	GC14P059484	4.20242023468018	https://www.genecards.org/cgi-bin/carddisp.pl?gene=JKAMP
PSMA8	Proteasome 20S Subunit Alpha 8	Protein Coding	Q8TAA3	45	GC18P026133	4.20170021057129	https://www.genecards.org/cgi-bin/carddisp.pl?gene=PSMA8
TARS1	Threonyl-TRNA Synthetase 1	Protein Coding	P26639	51	GC05P033466	4.20011425018311	https://www.genecards.org/cgi-bin/carddisp.pl?gene=TARS1
DCAF6	DDB1 And CUL4 Associated Factor 6	Protein Coding	Q58WW2	40	GC01P167863	4.19858360290527	https://www.genecards.org/cgi-bin/carddisp.pl?gene=DCAF6
DDOST	Dolichyl-Diphosphooligosaccharide--Protein Glycosyltransferase Non-Catalytic Subunit	Protein Coding	P39656	53	GC01M020651	4.19756937026978	https://www.genecards.org/cgi-bin/carddisp.pl?gene=DDOST
PPP1CC	Protein Phosphatase 1 Catalytic Subunit Gamma	Protein Coding	P36873	54	GC12M110709	4.19700622558594	https://www.genecards.org/cgi-bin/carddisp.pl?gene=PPP1CC
HDAC3	Histone Deacetylase 3	Protein Coding	O15379	58	GC05M141620	4.19494962692261	https://www.genecards.org/cgi-bin/carddisp.pl?gene=HDAC3
JAK2	Janus Kinase 2	Protein Coding	O60674	62	GC09P004985	4.19223976135254	https://www.genecards.org/cgi-bin/carddisp.pl?gene=JAK2
SLC1A5	Solute Carrier Family 1 Member 5	Protein Coding	Q15758	53	GC19M092991	4.19046640396118	https://www.genecards.org/cgi-bin/carddisp.pl?gene=SLC1A5
GAPVD1	GTPase Activating Protein And VPS9 Domains 1	Protein Coding	Q14C86	44	GC09P125261	4.18985366821289	https://www.genecards.org/cgi-bin/carddisp.pl?gene=GAPVD1
EIF3I	Eukaryotic Translation Initiation Factor 3 Subunit I	Protein Coding	Q13347	47	GC01P032221	4.18915367126465	https://www.genecards.org/cgi-bin/carddisp.pl?gene=EIF3I
MAPK9	Mitogen-Activated Protein Kinase 9	Protein Coding	P45984	57	GC05M180309	4.18655681610107	https://www.genecards.org/cgi-bin/carddisp.pl?gene=MAPK9
NXF1	Nuclear RNA Export Factor 1	Protein Coding	Q9UBU9	48	GC11M125252	4.18555164337158	https://www.genecards.org/cgi-bin/carddisp.pl?gene=NXF1
NFKB2	Nuclear Factor Kappa B Subunit 2	Protein Coding	Q00653	60	GC10P102394	4.18272304534912	https://www.genecards.org/cgi-bin/carddisp.pl?gene=NFKB2
EPB41L2	Erythrocyte Membrane Protein Band 4.1 Like 2	Protein Coding	O43491	46	GC06M130820	4.18112468719482	https://www.genecards.org/cgi-bin/carddisp.pl?gene=EPB41L2
LOC106627981	GBA Recombination Region	Functional Element		10	GC01P155233	4.18041896820068	https://www.genecards.org/cgi-bin/carddisp.pl?gene=LOC106627981
FBXO28	F-Box Protein 28	Protein Coding	Q9NVF7	42	GC01P224120	4.17750072479248	https://www.genecards.org/cgi-bin/carddisp.pl?gene=FBXO28
HACD3	3-Hydroxyacyl-CoA Dehydratase 3	Protein Coding	Q9P035	41	GC15P065530	4.17248773574829	https://www.genecards.org/cgi-bin/carddisp.pl?gene=HACD3
SEPTIN5	Septin 5	Protein Coding	Q99719	46	GC22P019714	4.17248153686523	https://www.genecards.org/cgi-bin/carddisp.pl?gene=SEPTIN5
MAGEF1	MAGE Family Member F1	Protein Coding	Q9HAY2	41	GC03M184710	4.16902351379395	https://www.genecards.org/cgi-bin/carddisp.pl?gene=MAGEF1
KLHL40	Kelch Like Family Member 40	Protein Coding	Q2TBA0	46	GC03P042685	4.1667046546936	https://www.genecards.org/cgi-bin/carddisp.pl?gene=KLHL40
DHX30	DExH-Box Helicase 30	Protein Coding	Q7L2E3	50	GC03P047802	4.16562843322754	https://www.genecards.org/cgi-bin/carddisp.pl?gene=DHX30
NUP155	Nucleoporin 155	Protein Coding	O75694	53	GC05M037288	4.16386461257935	https://www.genecards.org/cgi-bin/carddisp.pl?gene=NUP155
WDR5	WD Repeat Domain 5	Protein Coding	P61964	51	GC09P134135	4.15963363647461	https://www.genecards.org/cgi-bin/carddisp.pl?gene=WDR5
CSDE1	Cold Shock Domain Containing E1	Protein Coding	O75534	46	GC01M114716	4.15870809555054	https://www.genecards.org/cgi-bin/carddisp.pl?gene=CSDE1
PTPN23	Protein Tyrosine Phosphatase Non-Receptor Type 23	Protein Coding	Q9H3S7	48	GC03P057490	4.15716123580933	https://www.genecards.org/cgi-bin/carddisp.pl?gene=PTPN23
NOTCH2	Notch Receptor 2	Protein Coding	Q04721	59	GC01M119911	4.15563440322876	https://www.genecards.org/cgi-bin/carddisp.pl?gene=NOTCH2
IMMT	Inner Membrane Mitochondrial Protein	Protein Coding	Q16891	48	GC02M086144	4.15520429611206	https://www.genecards.org/cgi-bin/carddisp.pl?gene=IMMT
H2BC11	H2B Clustered Histone 11	Protein Coding	P06899	39	GC06M093470	4.15129804611206	https://www.genecards.org/cgi-bin/carddisp.pl?gene=H2BC11
NMI	N-Myc And STAT Interactor	Protein Coding	Q13287	45	GC02M151270	4.15097522735596	https://www.genecards.org/cgi-bin/carddisp.pl?gene=NMI
GLUL	Glutamate-Ammonia Ligase	Protein Coding	P15104	57	GC01M182378	4.15059280395508	https://www.genecards.org/cgi-bin/carddisp.pl?gene=GLUL
CUEDC1	CUE Domain Containing 1	Protein Coding	Q9NWM3	40	GC17M057861	4.14057159423828	https://www.genecards.org/cgi-bin/carddisp.pl?gene=CUEDC1
PRDX6	Peroxiredoxin 6	Protein Coding	P30041	54	GC01P173477	4.14022541046143	https://www.genecards.org/cgi-bin/carddisp.pl?gene=PRDX6
TRAP1	TNF Receptor Associated Protein 1	Protein Coding	Q12931	49	GC16M020486	4.14009237289429	https://www.genecards.org/cgi-bin/carddisp.pl?gene=TRAP1
AHCY	Adenosylhomocysteinase	Protein Coding	P23526	57	GC20M035768	4.13898658752441	https://www.genecards.org/cgi-bin/carddisp.pl?gene=AHCY
H2BC12	H2B Clustered Histone 12	Protein Coding	O60814	38	GC06M093473	4.13754606246948	https://www.genecards.org/cgi-bin/carddisp.pl?gene=H2BC12
NDUFS1	NADH:Ubiquinone Oxidoreductase Core Subunit S1	Protein Coding	P28331	52	GC02M206114	4.13529539108276	https://www.genecards.org/cgi-bin/carddisp.pl?gene=NDUFS1
TUBB2B	Tubulin Beta 2B Class IIb	Protein Coding	Q9BVA1	53	GC06M003764	4.13478565216064	https://www.genecards.org/cgi-bin/carddisp.pl?gene=TUBB2B
DYRK2	Dual Specificity Tyrosine Phosphorylation Regulated Kinase 2	Protein Coding	Q92630	53	GC12P067658	4.13473320007324	https://www.genecards.org/cgi-bin/carddisp.pl?gene=DYRK2
MAGED2	MAGE Family Member D2	Protein Coding	Q9UNF1	49	GC0XP054807	4.1341495513916	https://www.genecards.org/cgi-bin/carddisp.pl?gene=MAGED2
GPI	Glucose-6-Phosphate Isomerase	Protein Coding	P06744	56	GC19P034359	4.13141393661499	https://www.genecards.org/cgi-bin/carddisp.pl?gene=GPI
PSAT1	Phosphoserine Aminotransferase 1	Protein Coding	Q9Y617	55	GC09P078297	4.12947368621826	https://www.genecards.org/cgi-bin/carddisp.pl?gene=PSAT1
U2SURP	U2 SnRNP Associated SURP Domain Containing	Protein Coding	O15042	40	GC03P142964	4.1284818649292	https://www.genecards.org/cgi-bin/carddisp.pl?gene=U2SURP
NBN	Nibrin	Protein Coding	O60934	57	GC08M089933	4.12802505493164	https://www.genecards.org/cgi-bin/carddisp.pl?gene=NBN
STIP1	Stress Induced Phosphoprotein 1	Protein Coding	P31948	51	GC11P088952	4.1273946762085	https://www.genecards.org/cgi-bin/carddisp.pl?gene=STIP1
EIF3L	Eukaryotic Translation Initiation Factor 3 Subunit L	Protein Coding	Q9Y262	44	GC22P037848	4.12315225601196	https://www.genecards.org/cgi-bin/carddisp.pl?gene=EIF3L
DNAJB6	DnaJ Heat Shock Protein Family (Hsp40) Member B6	Protein Coding	O75190	50	GC07P157335	4.12225246429443	https://www.genecards.org/cgi-bin/carddisp.pl?gene=DNAJB6
KIF14	Kinesin Family Member 14	Protein Coding	Q15058	49	GC01M200551	4.11946630477905	https://www.genecards.org/cgi-bin/carddisp.pl?gene=KIF14
ABCB1	ATP Binding Cassette Subfamily B Member 1	Protein Coding	P08183	60	GC07M087504	4.11853551864624	https://www.genecards.org/cgi-bin/carddisp.pl?gene=ABCB1
MINDY1	MINDY Lysine 48 Deubiquitinase 1	Protein Coding	Q8N5J2	44	GC01M160805	4.1183295249939	https://www.genecards.org/cgi-bin/carddisp.pl?gene=MINDY1
CALM1	Calmodulin 1	Protein Coding	P0DP23	54	GC14P090396	4.11773920059204	https://www.genecards.org/cgi-bin/carddisp.pl?gene=CALM1
KLF5	KLF Transcription Factor 5	Protein Coding	Q13887	53	GC13P073054	4.11733436584473	https://www.genecards.org/cgi-bin/carddisp.pl?gene=KLF5
LYN	LYN Proto-Oncogene, Src Family Tyrosine Kinase	Protein Coding	P07948	58	GC08P055879	4.11627244949341	https://www.genecards.org/cgi-bin/carddisp.pl?gene=LYN
SART1	Spliceosome Associated Factor 1, Recruiter Of U4/U6.U5 Tri-SnRNP	Protein Coding	O43290	45	GC11P089126	4.11623620986938	https://www.genecards.org/cgi-bin/carddisp.pl?gene=SART1
SOCS7	Suppressor Of Cytokine Signaling 7	Protein Coding	O14512	37	GC17P112162	4.11594295501709	https://www.genecards.org/cgi-bin/carddisp.pl?gene=SOCS7
TUBG1	Tubulin Gamma 1	Protein Coding	P23258	57	GC17P042609	4.11249732971191	https://www.genecards.org/cgi-bin/carddisp.pl?gene=TUBG1
LARS1	Leucyl-TRNA Synthetase 1	Protein Coding	Q9P2J5	52	GC05M146114	4.11145353317261	https://www.genecards.org/cgi-bin/carddisp.pl?gene=LARS1
MAP4	Microtubule Associated Protein 4	Protein Coding	P27816	43	GC03M047850	4.11139154434204	https://www.genecards.org/cgi-bin/carddisp.pl?gene=MAP4
CRYAB	Crystallin Alpha B	Protein Coding	P02511	55	GC11M111908	4.11087369918823	https://www.genecards.org/cgi-bin/carddisp.pl?gene=CRYAB
SRSF3	Serine And Arginine Rich Splicing Factor 3	Protein Coding	P84103	47	GC06P134982	4.10837984085083	https://www.genecards.org/cgi-bin/carddisp.pl?gene=SRSF3
MTA2	Metastasis Associated 1 Family Member 2	Protein Coding	O94776	45	GC11M125238	4.10710048675537	https://www.genecards.org/cgi-bin/carddisp.pl?gene=MTA2
RPS19	Ribosomal Protein S19	Protein Coding	P39019	56	GC19P113140	4.10614490509033	https://www.genecards.org/cgi-bin/carddisp.pl?gene=RPS19
HAX1	HCLS1 Associated Protein X-1	Protein Coding	O00165	51	GC01P164481	4.09790515899658	https://www.genecards.org/cgi-bin/carddisp.pl?gene=HAX1
EIF3M	Eukaryotic Translation Initiation Factor 3 Subunit M	Protein Coding	Q7L2H7	47	GC11P032685	4.09726619720459	https://www.genecards.org/cgi-bin/carddisp.pl?gene=EIF3M
SMAD6	SMAD Family Member 6	Protein Coding	O43541	55	GC15P066702	4.09579181671143	https://www.genecards.org/cgi-bin/carddisp.pl?gene=SMAD6
HNRNPH3	Heterogeneous Nuclear Ribonucleoprotein H3	Protein Coding	P31942	43	GC10P068331	4.09492015838623	https://www.genecards.org/cgi-bin/carddisp.pl?gene=HNRNPH3
MET	MET Proto-Oncogene, Receptor Tyrosine Kinase	Protein Coding	P08581	63	GC07P116672	4.09418773651123	https://www.genecards.org/cgi-bin/carddisp.pl?gene=MET
CBX4	Chromobox 4	Protein Coding	O00257	45	GC17M079833	4.09353446960449	https://www.genecards.org/cgi-bin/carddisp.pl?gene=CBX4
ZMYM2	Zinc Finger MYM-Type Containing 2	Protein Coding	Q9UBW7	50	GC13P020468	4.0916895866394	https://www.genecards.org/cgi-bin/carddisp.pl?gene=ZMYM2
CGAS	Cyclic GMP-AMP Synthase	Protein Coding	Q8N884	44	GC06M094311	4.09134817123413	https://www.genecards.org/cgi-bin/carddisp.pl?gene=CGAS
SSBP1	Single Stranded DNA Binding Protein 1	Protein Coding	Q04837	49	GC07P159543	4.08578014373779	https://www.genecards.org/cgi-bin/carddisp.pl?gene=SSBP1
INSIG2	Insulin Induced Gene 2	Protein Coding	Q9Y5U4	44	GC02P118088	4.08511161804199	https://www.genecards.org/cgi-bin/carddisp.pl?gene=INSIG2
GGA2	Golgi Associated, Gamma Adaptin Ear Containing, ARF Binding Protein 2	Protein Coding	Q9UJY4	41	GC16M025401	4.08478689193726	https://www.genecards.org/cgi-bin/carddisp.pl?gene=GGA2
FBXO41	F-Box Protein 41	Protein Coding	Q8TF61	37	GC02M073254	4.08434200286865	https://www.genecards.org/cgi-bin/carddisp.pl?gene=FBXO41
KCTD21	Potassium Channel Tetramerization Domain Containing 21	Protein Coding	Q4G0X4	38	GC11M078171	4.08065700531006	https://www.genecards.org/cgi-bin/carddisp.pl?gene=KCTD21
SARM1	Sterile Alpha And TIR Motif Containing 1	Protein Coding	Q6SZW1	50	GC17P028364	4.07635498046875	https://www.genecards.org/cgi-bin/carddisp.pl?gene=SARM1
PWAR1	Prader Willi/Angelman Region RNA 1	RNA Gene		22	GC15P025135	4.07366609573364	https://www.genecards.org/cgi-bin/carddisp.pl?gene=PWAR1
FLNB	Filamin B	Protein Coding	O75369	55	GC03P058008	4.0728120803833	https://www.genecards.org/cgi-bin/carddisp.pl?gene=FLNB
SCN5A	Sodium Voltage-Gated Channel Alpha Subunit 5	Protein Coding	Q14524	59	GC03M038707	4.0666036605835	https://www.genecards.org/cgi-bin/carddisp.pl?gene=SCN5A
OTUD6A	OTU Deubiquitinase 6A	Protein Coding	Q7L8S5	34	GC0XP070062	4.06467866897583	https://www.genecards.org/cgi-bin/carddisp.pl?gene=OTUD6A
CDC37	Cell Division Cycle 37, HSP90 Cochaperone	Protein Coding	Q16543	52	GC19M010391	4.06390333175659	https://www.genecards.org/cgi-bin/carddisp.pl?gene=CDC37
KCTD11	Potassium Channel Tetramerization Domain Containing 11	Protein Coding	Q693B1	39	GC17P007351	4.06259870529175	https://www.genecards.org/cgi-bin/carddisp.pl?gene=KCTD11
TAF1	TATA-Box Binding Protein Associated Factor 1	Protein Coding	P21675	55	GC0XP071366	4.06197786331177	https://www.genecards.org/cgi-bin/carddisp.pl?gene=TAF1
LATS1	Large Tumor Suppressor Kinase 1	Protein Coding	O95835	52	GC06M149658	4.06176519393921	https://www.genecards.org/cgi-bin/carddisp.pl?gene=LATS1
YWHAH	Tyrosine 3-Monooxygenase/Tryptophan 5-Monooxygenase Activation Protein Eta	Protein Coding	Q04917	54	GC22P031944	4.05959320068359	https://www.genecards.org/cgi-bin/carddisp.pl?gene=YWHAH
MCM2	Minichromosome Maintenance Complex Component 2	Protein Coding	P49736	55	GC03P127598	4.05869054794312	https://www.genecards.org/cgi-bin/carddisp.pl?gene=MCM2
VPS25	Vacuolar Protein Sorting 25 Homolog	Protein Coding	Q9BRG1	44	GC17P042773	4.05756282806396	https://www.genecards.org/cgi-bin/carddisp.pl?gene=VPS25
NASP	Nuclear Autoantigenic Sperm Protein	Protein Coding	P49321	43	GC01P045583	4.0563497543335	https://www.genecards.org/cgi-bin/carddisp.pl?gene=NASP
TBL1X	Transducin Beta Like 1 X-Linked	Protein Coding	O60907	48	GC0XP009463	4.05356788635254	https://www.genecards.org/cgi-bin/carddisp.pl?gene=TBL1X
BMAL1	Basic Helix-Loop-Helix ARNT Like 1	Protein Coding	O00327	51	GC11P013277	4.05273056030273	https://www.genecards.org/cgi-bin/carddisp.pl?gene=BMAL1
ERH	ERH MRNA Splicing And Mitosis Factor	Protein Coding	P84090	42	GC14M069380	4.05094623565674	https://www.genecards.org/cgi-bin/carddisp.pl?gene=ERH
STAT2	Signal Transducer And Activator Of Transcription 2	Protein Coding	P52630	57	GC12M056341	4.05080127716064	https://www.genecards.org/cgi-bin/carddisp.pl?gene=STAT2
MINDY2	MINDY Lysine 48 Deubiquitinase 2	Protein Coding	Q8NBR6	37	GC15P157556	4.05071353912354	https://www.genecards.org/cgi-bin/carddisp.pl?gene=MINDY2
MYO1C	Myosin IC	Protein Coding	O00159	48	GC17M001464	4.04590892791748	https://www.genecards.org/cgi-bin/carddisp.pl?gene=MYO1C
RPS26	Ribosomal Protein S26	Protein Coding	P62854	52	GC12P060592	4.04564380645752	https://www.genecards.org/cgi-bin/carddisp.pl?gene=RPS26
KLHL41	Kelch Like Family Member 41	Protein Coding	O60662	45	GC02P169509	4.04556941986084	https://www.genecards.org/cgi-bin/carddisp.pl?gene=KLHL41
TOM1L1	Target Of Myb1 Like 1 Membrane Trafficking Protein	Protein Coding	O75674	39	GC17P112672	4.04254007339478	https://www.genecards.org/cgi-bin/carddisp.pl?gene=TOM1L1
SSR4	Signal Sequence Receptor Subunit 4	Protein Coding	P51571	48	GC0XP153793	4.03854656219482	https://www.genecards.org/cgi-bin/carddisp.pl?gene=SSR4
GRB10	Growth Factor Receptor Bound Protein 10	Protein Coding	Q13322	51	GC07M050590	4.03274297714233	https://www.genecards.org/cgi-bin/carddisp.pl?gene=GRB10
EIF2S3	Eukaryotic Translation Initiation Factor 2 Subunit Gamma	Protein Coding	P41091	53	GC0XP024054	4.03257179260254	https://www.genecards.org/cgi-bin/carddisp.pl?gene=EIF2S3
GIGYF2	GRB10 Interacting GYF Protein 2	Protein Coding	Q6Y7W6	50	GC02P232815	4.03037214279175	https://www.genecards.org/cgi-bin/carddisp.pl?gene=GIGYF2
RPL29	Ribosomal Protein L29	Protein Coding	P47914	46	GC03M053869	4.02869415283203	https://www.genecards.org/cgi-bin/carddisp.pl?gene=RPL29
CNOT1	CCR4-NOT Transcription Complex Subunit 1	Protein Coding	A5YKK6	51	GC16M058519	4.02748346328735	https://www.genecards.org/cgi-bin/carddisp.pl?gene=CNOT1
CTNNA1	Catenin Alpha 1	Protein Coding	P35221	55	GC05P138682	4.02740335464478	https://www.genecards.org/cgi-bin/carddisp.pl?gene=CTNNA1
MED12	Mediator Complex Subunit 12	Protein Coding	Q93074	53	GC0XP071118	4.02627182006836	https://www.genecards.org/cgi-bin/carddisp.pl?gene=MED12
CAPN3	Calpain 3	Protein Coding	P20807	56	GC15P042359	4.02521276473999	https://www.genecards.org/cgi-bin/carddisp.pl?gene=CAPN3
SKIC2	SKI2 Subunit Of Superkiller Complex	Protein Coding	Q15477	52	GC06P144468	4.02490711212158	https://www.genecards.org/cgi-bin/carddisp.pl?gene=SKIC2
RFC2	Replication Factor C Subunit 2	Protein Coding	P35250	51	GC07M074231	4.02250051498413	https://www.genecards.org/cgi-bin/carddisp.pl?gene=RFC2
SENP8	SUMO Peptidase Family Member, NEDD8 Specific	Protein Coding	Q96LD8	47	GC15P157708	4.02231979370117	https://www.genecards.org/cgi-bin/carddisp.pl?gene=SENP8
GNB1	G Protein Subunit Beta 1	Protein Coding	P62873	54	GC01M001785	4.01897001266479	https://www.genecards.org/cgi-bin/carddisp.pl?gene=GNB1
EEF1A2	Eukaryotic Translation Elongation Factor 1 Alpha 2	Protein Coding	Q05639	55	GC20M063488	4.0175404548645	https://www.genecards.org/cgi-bin/carddisp.pl?gene=EEF1A2
KRT18	Keratin 18	Protein Coding	P05783	58	GC12P052948	4.01550960540771	https://www.genecards.org/cgi-bin/carddisp.pl?gene=KRT18
DKC1	Dyskerin Pseudouridine Synthase 1	Protein Coding	O60832	55	GC0XP154762	4.01307439804077	https://www.genecards.org/cgi-bin/carddisp.pl?gene=DKC1
DCTN2	Dynactin Subunit 2	Protein Coding	Q13561	48	GC12M059339	4.00787019729614	https://www.genecards.org/cgi-bin/carddisp.pl?gene=DCTN2
LRRC59	Leucine Rich Repeat Containing 59	Protein Coding	Q96AG4	41	GC17M050375	4.00613737106323	https://www.genecards.org/cgi-bin/carddisp.pl?gene=LRRC59
EIF4B	Eukaryotic Translation Initiation Factor 4B	Protein Coding	P23588	50	GC12P053006	4.00548982620239	https://www.genecards.org/cgi-bin/carddisp.pl?gene=EIF4B
UBE2F-SCLY	UBE2F-SCLY Readthrough (NMD Candidate)	RNA Gene		17	GC02P237966	4.00446796417236	https://www.genecards.org/cgi-bin/carddisp.pl?gene=UBE2F-SCLY
RFC1	Replication Factor C Subunit 1	Protein Coding	P35251	54	GC04M039291	4.00444746017456	https://www.genecards.org/cgi-bin/carddisp.pl?gene=RFC1
NR3C1	Nuclear Receptor Subfamily 3 Group C Member 1	Protein Coding	P04150	58	GC05M143277	4.00039958953857	https://www.genecards.org/cgi-bin/carddisp.pl?gene=NR3C1
RICTOR	RPTOR Independent Companion Of MTOR Complex 2	Protein Coding	Q6R327	51	GC05M038937	3.99692726135254	https://www.genecards.org/cgi-bin/carddisp.pl?gene=RICTOR
CDCA3	Cell Division Cycle Associated 3	Protein Coding	Q99618	44	GC12M006844	3.99686574935913	https://www.genecards.org/cgi-bin/carddisp.pl?gene=CDCA3
TCOF1	Treacle Ribosome Biogenesis Factor 1	Protein Coding	Q13428	50	GC05P152403	3.99625158309937	https://www.genecards.org/cgi-bin/carddisp.pl?gene=TCOF1
CSNK1E	Casein Kinase 1 Epsilon	Protein Coding	P49674	56	GC22M077360	3.99547433853149	https://www.genecards.org/cgi-bin/carddisp.pl?gene=CSNK1E
PPARG	Peroxisome Proliferator Activated Receptor Gamma	Protein Coding	P37231	61	GC03P012287	3.99371290206909	https://www.genecards.org/cgi-bin/carddisp.pl?gene=PPARG
RAB5A	RAB5A, Member RAS Oncogene Family	Protein Coding	P20339	53	GC03P021761	3.99351835250854	https://www.genecards.org/cgi-bin/carddisp.pl?gene=RAB5A
ACACA	Acetyl-CoA Carboxylase Alpha	Protein Coding	Q13085	58	GC17M037084	3.99213647842407	https://www.genecards.org/cgi-bin/carddisp.pl?gene=ACACA
BLZF1	Basic Leucine Zipper Nuclear Factor 1	Protein Coding	Q9H2G9	46	GC01P169367	3.99111938476563	https://www.genecards.org/cgi-bin/carddisp.pl?gene=BLZF1
TKT	Transketolase	Protein Coding	P29401	55	GC03M053224	3.99073886871338	https://www.genecards.org/cgi-bin/carddisp.pl?gene=TKT
WDR1	WD Repeat Domain 1	Protein Coding	O75083	47	GC04M010073	3.98916578292847	https://www.genecards.org/cgi-bin/carddisp.pl?gene=WDR1
H2BC13	H2B Clustered Histone 13	Protein Coding	Q99880	39	GC06M093546	3.98851537704468	https://www.genecards.org/cgi-bin/carddisp.pl?gene=H2BC13
NUDT21	Nudix Hydrolase 21	Protein Coding	O43809	43	GC16M056429	3.98314952850342	https://www.genecards.org/cgi-bin/carddisp.pl?gene=NUDT21
ALB	Albumin	Protein Coding	P02768	58	GC04P073397	3.98232078552246	https://www.genecards.org/cgi-bin/carddisp.pl?gene=ALB
SEL1L2	SEL1L2 Adaptor Subunit Of SYVN1 Ubiquitin Ligase	Protein Coding	Q5TEA6	39	GC20M013848	3.98024749755859	https://www.genecards.org/cgi-bin/carddisp.pl?gene=SEL1L2
RPL26	Ribosomal Protein L26	Protein Coding	P61254	51	GC17M008377	3.97948217391968	https://www.genecards.org/cgi-bin/carddisp.pl?gene=RPL26
NSUN2	NOP2/Sun RNA Methyltransferase 2	Protein Coding	Q08J23	52	GC05M006599	3.97873830795288	https://www.genecards.org/cgi-bin/carddisp.pl?gene=NSUN2
SEH1L	SEH1 Like Nucleoporin	Protein Coding	Q96EE3	40	GC18P012947	3.97405433654785	https://www.genecards.org/cgi-bin/carddisp.pl?gene=SEH1L
PIK3C3	Phosphatidylinositol 3-Kinase Catalytic Subunit Type 3	Protein Coding	Q8NEB9	58	GC18P041955	3.97040033340454	https://www.genecards.org/cgi-bin/carddisp.pl?gene=PIK3C3
MED1	Mediator Complex Subunit 1	Protein Coding	Q15648	50	GC17M039404	3.97010207176208	https://www.genecards.org/cgi-bin/carddisp.pl?gene=MED1
ACTL6A	Actin Like 6A	Protein Coding	O96019	48	GC03P179562	3.96995115280151	https://www.genecards.org/cgi-bin/carddisp.pl?gene=ACTL6A
VPS4A	Vacuolar Protein Sorting 4 Homolog A	Protein Coding	Q9UN37	51	GC16P069311	3.96844577789307	https://www.genecards.org/cgi-bin/carddisp.pl?gene=VPS4A
EEF1B2	Eukaryotic Translation Elongation Factor 1 Beta 2	Protein Coding	P24534	47	GC02P206159	3.96764469146729	https://www.genecards.org/cgi-bin/carddisp.pl?gene=EEF1B2
NUP133	Nucleoporin 133	Protein Coding	Q8WUM0	50	GC01M230219	3.96451735496521	https://www.genecards.org/cgi-bin/carddisp.pl?gene=NUP133
RCN2	Reticulocalbin 2	Protein Coding	Q14257	47	GC15P076931	3.96331262588501	https://www.genecards.org/cgi-bin/carddisp.pl?gene=RCN2
SKIL	SKI Like Proto-Oncogene	Protein Coding	P12757	48	GC03P170357	3.9629213809967	https://www.genecards.org/cgi-bin/carddisp.pl?gene=SKIL
LAPTM5	Lysosomal Protein Transmembrane 5	Protein Coding	Q13571	41	GC01M030732	3.95969367027283	https://www.genecards.org/cgi-bin/carddisp.pl?gene=LAPTM5
FZD6	Frizzled Class Receptor 6	Protein Coding	O60353	54	GC08P103298	3.95830297470093	https://www.genecards.org/cgi-bin/carddisp.pl?gene=FZD6
CTPS1	CTP Synthase 1	Protein Coding	P17812	53	GC01P040979	3.95404267311096	https://www.genecards.org/cgi-bin/carddisp.pl?gene=CTPS1
MINDY4	MINDY Lysine 48 Deubiquitinase 4	Protein Coding	Q4G0A6	36	GC07P030771	3.95172882080078	https://www.genecards.org/cgi-bin/carddisp.pl?gene=MINDY4
HP1BP3	Heterochromatin Protein 1 Binding Protein 3	Protein Coding	Q5SSJ5	43	GC01M020742	3.95118761062622	https://www.genecards.org/cgi-bin/carddisp.pl?gene=HP1BP3
SEC31A	SEC31 Homolog A, COPII Coat Complex Component	Protein Coding	O94979	51	GC04M082818	3.95061826705933	https://www.genecards.org/cgi-bin/carddisp.pl?gene=SEC31A
BUB1	BUB1 Mitotic Checkpoint Serine/Threonine Kinase	Protein Coding	O43683	56	GC02M110637	3.95028495788574	https://www.genecards.org/cgi-bin/carddisp.pl?gene=BUB1
EPB41L3	Erythrocyte Membrane Protein Band 4.1 Like 3	Protein Coding	Q9Y2J2	50	GC18M005392	3.94929003715515	https://www.genecards.org/cgi-bin/carddisp.pl?gene=EPB41L3
APBB1	Amyloid Beta Precursor Protein Binding Family B Member 1	Protein Coding	O00213	52	GC11M012115	3.94858813285828	https://www.genecards.org/cgi-bin/carddisp.pl?gene=APBB1
KRT8	Keratin 8	Protein Coding	P05787	55	GC12M052897	3.9484236240387	https://www.genecards.org/cgi-bin/carddisp.pl?gene=KRT8
PYHIN1	Pyrin And HIN Domain Family Member 1	Protein Coding	Q6K0P9	44	GC01P164769	3.94758343696594	https://www.genecards.org/cgi-bin/carddisp.pl?gene=PYHIN1
DVL3	Dishevelled Segment Polarity Protein 3	Protein Coding	Q92997	54	GC03P184155	3.94742107391357	https://www.genecards.org/cgi-bin/carddisp.pl?gene=DVL3
PPIB	Peptidylprolyl Isomerase B	Protein Coding	P23284	58	GC15M064155	3.94369006156921	https://www.genecards.org/cgi-bin/carddisp.pl?gene=PPIB
TP53BP2	Tumor Protein P53 Binding Protein 2	Protein Coding	Q13625	47	GC01M223779	3.94140267372131	https://www.genecards.org/cgi-bin/carddisp.pl?gene=TP53BP2
PCGF1	Polycomb Group Ring Finger 1	Protein Coding	Q9BSM1	42	GC02M074505	3.93883752822876	https://www.genecards.org/cgi-bin/carddisp.pl?gene=PCGF1
FTSJ3	FtsJ RNA 2'-O-Methyltransferase 3	Protein Coding	Q8IY81	43	GC17M063819	3.93723773956299	https://www.genecards.org/cgi-bin/carddisp.pl?gene=FTSJ3
DNAH8	Dynein Axonemal Heavy Chain 8	Protein Coding	Q96JB1	47	GC06P135004	3.93559408187866	https://www.genecards.org/cgi-bin/carddisp.pl?gene=DNAH8
AP3D1	Adaptor Related Protein Complex 3 Subunit Delta 1	Protein Coding	O14617	50	GC19M091744	3.93500971794128	https://www.genecards.org/cgi-bin/carddisp.pl?gene=AP3D1
SLC16A1	Solute Carrier Family 16 Member 1	Protein Coding	P53985	56	GC01M113100	3.93349838256836	https://www.genecards.org/cgi-bin/carddisp.pl?gene=SLC16A1
IFIH1	Interferon Induced With Helicase C Domain 1	Protein Coding	Q9BYX4	57	GC02M162267	3.93304491043091	https://www.genecards.org/cgi-bin/carddisp.pl?gene=IFIH1
MDN1	Midasin AAA ATPase 1	Protein Coding	Q9NU22	43	GC06M089642	3.93284940719604	https://www.genecards.org/cgi-bin/carddisp.pl?gene=MDN1
LBR	Lamin B Receptor	Protein Coding	Q14739	55	GC01M225401	3.92905879020691	https://www.genecards.org/cgi-bin/carddisp.pl?gene=LBR
DCD	Dermcidin	Protein Coding	P81605	43	GC12M054644	3.92856454849243	https://www.genecards.org/cgi-bin/carddisp.pl?gene=DCD
RPL32	Ribosomal Protein L32	Protein Coding	P62910	43	GC03M012834	3.92463254928589	https://www.genecards.org/cgi-bin/carddisp.pl?gene=RPL32
HSD17B12	Hydroxysteroid 17-Beta Dehydrogenase 12	Protein Coding	Q53GQ0	46	GC11P043556	3.92134261131287	https://www.genecards.org/cgi-bin/carddisp.pl?gene=HSD17B12
KLHL11	Kelch Like Family Member 11	Protein Coding	Q9NVR0	41	GC17M077681	3.9204044342041	https://www.genecards.org/cgi-bin/carddisp.pl?gene=KLHL11
IRAK4	Interleukin 1 Receptor Associated Kinase 4	Protein Coding	Q9NWZ3	58	GC12P043758	3.91850972175598	https://www.genecards.org/cgi-bin/carddisp.pl?gene=IRAK4
H2AC14	H2A Clustered Histone 14	Protein Coding	Q99878	38	GC06M093548	3.91784310340881	https://www.genecards.org/cgi-bin/carddisp.pl?gene=H2AC14
MTCH2	Mitochondrial Carrier 2	Protein Coding	Q9Y6C9	44	GC11M047604	3.91394281387329	https://www.genecards.org/cgi-bin/carddisp.pl?gene=MTCH2
RPL36	Ribosomal Protein L36	Protein Coding	Q9Y3U8	45	GC19P005674	3.91007947921753	https://www.genecards.org/cgi-bin/carddisp.pl?gene=RPL36
LOC392196	Ubiquitin Specific Peptidase 17 Like Family Member 2 Pseudogene	Pseudogene		6	GC08M012127	3.9097626209259	https://www.genecards.org/cgi-bin/carddisp.pl?gene=LOC392196
LOC100421094	Ubiquitin Specific Peptidase 17 Like Family Member 2 Pseudogene	Pseudogene		4	GC08M012374	3.9097626209259	https://www.genecards.org/cgi-bin/carddisp.pl?gene=LOC100421094
NOP2	NOP2 Nucleolar Protein	Protein Coding	P46087	46	GC12M006556	3.90970873832703	https://www.genecards.org/cgi-bin/carddisp.pl?gene=NOP2
ACTR1A	Actin Related Protein 1A	Protein Coding	P61163	43	GC10M102479	3.90919661521912	https://www.genecards.org/cgi-bin/carddisp.pl?gene=ACTR1A
SNRPD3	Small Nuclear Ribonucleoprotein D3 Polypeptide	Protein Coding	P62318	45	GC22P024555	3.90348291397095	https://www.genecards.org/cgi-bin/carddisp.pl?gene=SNRPD3
RPTOR	Regulatory Associated Protein Of MTOR Complex 1	Protein Coding	Q8N122	52	GC17P080544	3.90265917778015	https://www.genecards.org/cgi-bin/carddisp.pl?gene=RPTOR
IDE	Insulin Degrading Enzyme	Protein Coding	P14735	57	GC10M092451	3.90040326118469	https://www.genecards.org/cgi-bin/carddisp.pl?gene=IDE
SEC63	SEC63 Homolog, Protein Translocation Regulator	Protein Coding	Q9UGP8	52	GC06M107867	3.899658203125	https://www.genecards.org/cgi-bin/carddisp.pl?gene=SEC63
SOD2-OT1	SOD2 Overlapping Transcript 1	RNA Gene		18	GC06M159772	3.89959669113159	https://www.genecards.org/cgi-bin/carddisp.pl?gene=SOD2-OT1
RRP1B	Ribosomal RNA Processing 1B	Protein Coding	Q14684	45	GC21P043659	3.89940118789673	https://www.genecards.org/cgi-bin/carddisp.pl?gene=RRP1B
SRP72	Signal Recognition Particle 72	Protein Coding	O76094	49	GC04P056466	3.89926767349243	https://www.genecards.org/cgi-bin/carddisp.pl?gene=SRP72
RANBP1	RAN Binding Protein 1	Protein Coding	P43487	50	GC22P020115	3.8982720375061	https://www.genecards.org/cgi-bin/carddisp.pl?gene=RANBP1
PEX14	Peroxisomal Biogenesis Factor 14	Protein Coding	O75381	51	GC01P010472	3.89819002151489	https://www.genecards.org/cgi-bin/carddisp.pl?gene=PEX14
KAT2A	Lysine Acetyltransferase 2A	Protein Coding	Q92830	56	GC17M042113	3.89555978775024	https://www.genecards.org/cgi-bin/carddisp.pl?gene=KAT2A
STOML2	Stomatin Like 2	Protein Coding	Q9UJZ1	45	GC09M035099	3.89040160179138	https://www.genecards.org/cgi-bin/carddisp.pl?gene=STOML2
H2AC21	H2A Clustered Histone 21	Protein Coding	Q8IUE6	37	GC01M160732	3.89024662971497	https://www.genecards.org/cgi-bin/carddisp.pl?gene=H2AC21
PRPF31	Pre-MRNA Processing Factor 31	Protein Coding	Q8WWY3	52	GC19P113671	3.88952565193176	https://www.genecards.org/cgi-bin/carddisp.pl?gene=PRPF31
TMED10	Transmembrane P24 Trafficking Protein 10	Protein Coding	P49755	51	GC14M075251	3.88939046859741	https://www.genecards.org/cgi-bin/carddisp.pl?gene=TMED10
GNAS	GNAS Complex Locus	Protein Coding	P84996	59	GC20P058839	3.88470387458801	https://www.genecards.org/cgi-bin/carddisp.pl?gene=GNAS
QARS1	Glutaminyl-TRNA Synthetase 1	Protein Coding	P47897	40	GC03M053714	3.88434410095215	https://www.genecards.org/cgi-bin/carddisp.pl?gene=QARS1
CIRBP	Cold Inducible RNA Binding Protein	Protein Coding	Q14011	43	GC19P001259	3.88368034362793	https://www.genecards.org/cgi-bin/carddisp.pl?gene=CIRBP
MFN1	Mitofusin 1	Protein Coding	Q8IWA4	51	GC03P179347	3.87999844551086	https://www.genecards.org/cgi-bin/carddisp.pl?gene=MFN1
RFC4	Replication Factor C Subunit 4	Protein Coding	P35249	51	GC03M186789	3.87975120544434	https://www.genecards.org/cgi-bin/carddisp.pl?gene=RFC4
RAB1A	RAB1A, Member RAS Oncogene Family	Protein Coding	P62820	49	GC02M065072	3.87847232818604	https://www.genecards.org/cgi-bin/carddisp.pl?gene=RAB1A
LCK	LCK Proto-Oncogene, Src Family Tyrosine Kinase	Protein Coding	P06239	60	GC01P032251	3.87657141685486	https://www.genecards.org/cgi-bin/carddisp.pl?gene=LCK
MYSM1	Myb Like, SWIRM And MPN Domains 1	Protein Coding	Q5VVJ2	48	GC01M058713	3.8748025894165	https://www.genecards.org/cgi-bin/carddisp.pl?gene=MYSM1
VPS37C	VPS37C Subunit Of ESCRT-I	Protein Coding	A5D8V6	39	GC11M061130	3.87349200248718	https://www.genecards.org/cgi-bin/carddisp.pl?gene=VPS37C
EGLN3	Egl-9 Family Hypoxia Inducible Factor 3	Protein Coding	Q9H6Z9	54	GC14M033924	3.87265777587891	https://www.genecards.org/cgi-bin/carddisp.pl?gene=EGLN3
IFNAR1	Interferon Alpha And Beta Receptor Subunit 1	Protein Coding	P17181	57	GC21P033324	3.8722038269043	https://www.genecards.org/cgi-bin/carddisp.pl?gene=IFNAR1
TNKS2	Tankyrase 2	Protein Coding	Q9H2K2	52	GC10P091798	3.87128877639771	https://www.genecards.org/cgi-bin/carddisp.pl?gene=TNKS2
PPARGC1A	PPARG Coactivator 1 Alpha	Protein Coding	Q9UBK2	55	GC04M023755	3.87087082862854	https://www.genecards.org/cgi-bin/carddisp.pl?gene=PPARGC1A
NDUFS3	NADH:Ubiquinone Oxidoreductase Core Subunit S3	Protein Coding	O75489	54	GC11P047791	3.86973237991333	https://www.genecards.org/cgi-bin/carddisp.pl?gene=NDUFS3
AP2A2	Adaptor Related Protein Complex 2 Subunit Alpha 2	Protein Coding	O94973	44	GC11P000924	3.86938500404358	https://www.genecards.org/cgi-bin/carddisp.pl?gene=AP2A2
TLN1	Talin 1	Protein Coding	Q9Y490	50	GC09M035696	3.86787056922913	https://www.genecards.org/cgi-bin/carddisp.pl?gene=TLN1
HLA-DRA	Major Histocompatibility Complex, Class II, DR Alpha	Protein Coding	P01903	53	GC06P032439	3.86767578125	https://www.genecards.org/cgi-bin/carddisp.pl?gene=HLA-DRA
WDSUB1	WD Repeat, Sterile Alpha Motif And U-Box Domain Containing 1	Protein Coding	Q8N9V3	36	GC02M159235	3.86720991134644	https://www.genecards.org/cgi-bin/carddisp.pl?gene=WDSUB1
TRIM74	Tripartite Motif Containing 74	Protein Coding	Q86UV6	35	GC07M072954	3.86534523963928	https://www.genecards.org/cgi-bin/carddisp.pl?gene=TRIM74
ARK2N	Arkadia (RNF111) N-Terminal Like PKA Signaling Regulator 2N	Protein Coding	Q96B23	38	GC18P046173	3.86479616165161	https://www.genecards.org/cgi-bin/carddisp.pl?gene=ARK2N
CHMP3	Charged Multivesicular Body Protein 3	Protein Coding	Q9Y3E7	45	GC02M086505	3.86401391029358	https://www.genecards.org/cgi-bin/carddisp.pl?gene=CHMP3
PLEC	Plectin	Protein Coding	Q15149	52	GC08M146598	3.86310863494873	https://www.genecards.org/cgi-bin/carddisp.pl?gene=PLEC
PGRMC1	Progesterone Receptor Membrane Component 1	Protein Coding	O00264	52	GC0XP119236	3.85694074630737	https://www.genecards.org/cgi-bin/carddisp.pl?gene=PGRMC1
ABCF2	ATP Binding Cassette Subfamily F Member 2	Protein Coding	Q9UG63	48	GC07M151211	3.85611057281494	https://www.genecards.org/cgi-bin/carddisp.pl?gene=ABCF2
RTN4	Reticulon 4	Protein Coding	Q9NQC3	53	GC02M054934	3.85607528686523	https://www.genecards.org/cgi-bin/carddisp.pl?gene=RTN4
STRAP	Serine/Threonine Kinase Receptor Associated Protein	Protein Coding	Q9Y3F4	47	GC12P015882	3.85210800170898	https://www.genecards.org/cgi-bin/carddisp.pl?gene=STRAP
RAB4B-EGLN2	RAB4B-EGLN2 Readthrough (NMD Candidate)	RNA Gene		18	GC19P040778	3.84770083427429	https://www.genecards.org/cgi-bin/carddisp.pl?gene=RAB4B-EGLN2
IRS1	Insulin Receptor Substrate 1	Protein Coding	P35568	56	GC02M226731	3.84492826461792	https://www.genecards.org/cgi-bin/carddisp.pl?gene=IRS1
ERLEC1	Endoplasmic Reticulum Lectin 1	Protein Coding	Q96DZ1	44	GC02P053786	3.84427714347839	https://www.genecards.org/cgi-bin/carddisp.pl?gene=ERLEC1
BACE1	Beta-Secretase 1	Protein Coding	P56817	56	GC11M117285	3.84345245361328	https://www.genecards.org/cgi-bin/carddisp.pl?gene=BACE1
TRIB3	Tribbles Pseudokinase 3	Protein Coding	Q96RU7	50	GC20P000365	3.84145545959473	https://www.genecards.org/cgi-bin/carddisp.pl?gene=TRIB3
SNRNP70	Small Nuclear Ribonucleoprotein U1 Subunit 70	Protein Coding	P08621	48	GC19P049085	3.84140038490295	https://www.genecards.org/cgi-bin/carddisp.pl?gene=SNRNP70
GARS1	Glycyl-TRNA Synthetase 1	Protein Coding	P41250	54	GC07P030580	3.83984875679016	https://www.genecards.org/cgi-bin/carddisp.pl?gene=GARS1
ACIN1	Apoptotic Chromatin Condensation Inducer 1	Protein Coding	Q9UKV3	45	GC14M023058	3.83933997154236	https://www.genecards.org/cgi-bin/carddisp.pl?gene=ACIN1
RAB40C	RAB40C, Member RAS Oncogene Family	Protein Coding	Q96S21	39	GC16P080164	3.83853268623352	https://www.genecards.org/cgi-bin/carddisp.pl?gene=RAB40C
YTHDF2	YTH N6-Methyladenosine RNA Binding Protein F2	Protein Coding	Q9Y5A9	46	GC01P042191	3.83674240112305	https://www.genecards.org/cgi-bin/carddisp.pl?gene=YTHDF2
DCUN1D2	Defective In Cullin Neddylation 1 Domain Containing 2	Protein Coding	Q6PH85	38	GC13M113455	3.83414888381958	https://www.genecards.org/cgi-bin/carddisp.pl?gene=DCUN1D2
EMSLR	E2F1 MRNA Stabilizing LncRNA	RNA Gene		19	GC07P106459	3.83049011230469	https://www.genecards.org/cgi-bin/carddisp.pl?gene=EMSLR
H2AC11	H2A Clustered Histone 11	Protein Coding	P0C0S8	41	GC06P136847	3.82912063598633	https://www.genecards.org/cgi-bin/carddisp.pl?gene=H2AC11
AFG3L2	AFG3 Like Matrix AAA Peptidase Subunit 2	Protein Coding	Q9Y4W6	53	GC18M012328	3.82844829559326	https://www.genecards.org/cgi-bin/carddisp.pl?gene=AFG3L2
SET	SET Nuclear Proto-Oncogene	Protein Coding	Q01105	51	GC09P141431	3.82595133781433	https://www.genecards.org/cgi-bin/carddisp.pl?gene=SET
RALY	RALY Heterogeneous Nuclear Ribonucleoprotein	Protein Coding	Q9UKM9	44	GC20P033993	3.82593536376953	https://www.genecards.org/cgi-bin/carddisp.pl?gene=RALY
SRPRB	SRP Receptor Subunit Beta	Protein Coding	Q9Y5M8	42	GC03P133784	3.82304334640503	https://www.genecards.org/cgi-bin/carddisp.pl?gene=SRPRB
ADRB2	Adrenoceptor Beta 2	Protein Coding	P07550	57	GC05P152320	3.82074046134949	https://www.genecards.org/cgi-bin/carddisp.pl?gene=ADRB2
H2AC12	H2A Clustered Histone 12	Protein Coding	Q96KK5	39	GC06P136848	3.82066893577576	https://www.genecards.org/cgi-bin/carddisp.pl?gene=H2AC12
RNF112	Ring Finger Protein 112	Protein Coding	Q9ULX5	43	GC17P111588	3.81753158569336	https://www.genecards.org/cgi-bin/carddisp.pl?gene=RNF112
SMARCA4	SWI/SNF Related, Matrix Associated, Actin Dependent Regulator Of Chromatin, Subfamily A, Member 4	Protein Coding	P51532	60	GC19P112312	3.81630945205688	https://www.genecards.org/cgi-bin/carddisp.pl?gene=SMARCA4
MYO1B	Myosin IB	Protein Coding	O43795	45	GC02P191246	3.81574130058289	https://www.genecards.org/cgi-bin/carddisp.pl?gene=MYO1B
CORO1C	Coronin 1C	Protein Coding	Q9ULV4	44	GC12M108645	3.81493330001831	https://www.genecards.org/cgi-bin/carddisp.pl?gene=CORO1C
NCBP1	Nuclear Cap Binding Protein Subunit 1	Protein Coding	Q09161	45	GC09P097633	3.81052017211914	https://www.genecards.org/cgi-bin/carddisp.pl?gene=NCBP1
SRSF6	Serine And Arginine Rich Splicing Factor 6	Protein Coding	Q13247	49	GC20P043457	3.80988717079163	https://www.genecards.org/cgi-bin/carddisp.pl?gene=SRSF6
AKAP8L	A-Kinase Anchoring Protein 8 Like	Protein Coding	Q9ULX6	43	GC19M015380	3.80933308601379	https://www.genecards.org/cgi-bin/carddisp.pl?gene=AKAP8L
SOD1-DT	SOD1 Divergent Transcript	RNA Gene		20	GC21M031993	3.80784606933594	https://www.genecards.org/cgi-bin/carddisp.pl?gene=SOD1-DT
ACTR3	Actin Related Protein 3	Protein Coding	P61158	48	GC02P113889	3.80752277374268	https://www.genecards.org/cgi-bin/carddisp.pl?gene=ACTR3
DDX46	DEAD-Box Helicase 46	Protein Coding	Q7L014	43	GC05P134758	3.80744171142578	https://www.genecards.org/cgi-bin/carddisp.pl?gene=DDX46
SEPTIN4	Septin 4	Protein Coding	O43236	48	GC17M078442	3.80509066581726	https://www.genecards.org/cgi-bin/carddisp.pl?gene=SEPTIN4
SRRM1	Serine And Arginine Repetitive Matrix 1	Protein Coding	Q8IYB3	41	GC01P024631	3.80389666557312	https://www.genecards.org/cgi-bin/carddisp.pl?gene=SRRM1
DRG1	Developmentally Regulated GTP Binding Protein 1	Protein Coding	Q9Y295	48	GC22P031399	3.80051255226135	https://www.genecards.org/cgi-bin/carddisp.pl?gene=DRG1
SRP14	Signal Recognition Particle 14	Protein Coding	P37108	45	GC15M040035	3.79486346244812	https://www.genecards.org/cgi-bin/carddisp.pl?gene=SRP14
FAM120A	Family With Sequence Similarity 120 Member A	Protein Coding	Q9NZB2	42	GC09P100392	3.79344582557678	https://www.genecards.org/cgi-bin/carddisp.pl?gene=FAM120A
UCK2	Uridine-Cytidine Kinase 2	Protein Coding	Q9BZX2	46	GC01P166479	3.79343223571777	https://www.genecards.org/cgi-bin/carddisp.pl?gene=UCK2
BID	BH3 Interacting Domain Death Agonist	Protein Coding	P55957	54	GC22M017734	3.79154872894287	https://www.genecards.org/cgi-bin/carddisp.pl?gene=BID
IGBP1	Immunoglobulin Binding Protein 1	Protein Coding	P78318	51	GC0XP070133	3.79119753837585	https://www.genecards.org/cgi-bin/carddisp.pl?gene=IGBP1
SOCS5	Suppressor Of Cytokine Signaling 5	Protein Coding	O75159	47	GC02P046698	3.79112339019775	https://www.genecards.org/cgi-bin/carddisp.pl?gene=SOCS5
H2AC25	H2A Clustered Histone 25	Protein Coding	Q7L7L0	40	GC01M230232	3.7903459072113	https://www.genecards.org/cgi-bin/carddisp.pl?gene=H2AC25
H2AC1	H2A Clustered Histone 1	Protein Coding	Q96QV6	40	GC06M093397	3.79017019271851	https://www.genecards.org/cgi-bin/carddisp.pl?gene=H2AC1
CDKL5	Cyclin Dependent Kinase Like 5	Protein Coding	O76039	52	GC0XP018425	3.78780269622803	https://www.genecards.org/cgi-bin/carddisp.pl?gene=CDKL5
TRADD	TNFRSF1A Associated Via Death Domain	Protein Coding	Q15628	51	GC16M067154	3.78718662261963	https://www.genecards.org/cgi-bin/carddisp.pl?gene=TRADD
ENC1	Ectodermal-Neural Cortex 1	Protein Coding	O14682	46	GC05M074627	3.78610897064209	https://www.genecards.org/cgi-bin/carddisp.pl?gene=ENC1
NQO1	NAD(P)H Quinone Dehydrogenase 1	Protein Coding	P15559	56	GC16M069706	3.78563332557678	https://www.genecards.org/cgi-bin/carddisp.pl?gene=NQO1
PRKAR2A	Protein Kinase CAMP-Dependent Type II Regulatory Subunit Alpha	Protein Coding	P13861	52	GC03M048744	3.78383207321167	https://www.genecards.org/cgi-bin/carddisp.pl?gene=PRKAR2A
PRKAA1	Protein Kinase AMP-Activated Catalytic Subunit Alpha 1	Protein Coding	Q13131	55	GC05M040759	3.7834141254425	https://www.genecards.org/cgi-bin/carddisp.pl?gene=PRKAA1
SRPK1	SRSF Protein Kinase 1	Protein Coding	Q96SB4	53	GC06M093930	3.78194522857666	https://www.genecards.org/cgi-bin/carddisp.pl?gene=SRPK1
H2BC4	H2B Clustered Histone 4	Protein Coding	P62807	37	GC06M094899	3.78093791007996	https://www.genecards.org/cgi-bin/carddisp.pl?gene=H2BC4
RPS27	Ribosomal Protein S27	Protein Coding	P42677	51	GC01P164469	3.78036594390869	https://www.genecards.org/cgi-bin/carddisp.pl?gene=RPS27
SERPINA1	Serpin Family A Member 1	Protein Coding	P01009	58	GC14M094376	3.776047706604	https://www.genecards.org/cgi-bin/carddisp.pl?gene=SERPINA1
CDC5L	Cell Division Cycle 5 Like	Protein Coding	Q99459	46	GC06P044387	3.7758424282074	https://www.genecards.org/cgi-bin/carddisp.pl?gene=CDC5L
SLC25A1	Solute Carrier Family 25 Member 1	Protein Coding	P53007	54	GC22M020036	3.77557468414307	https://www.genecards.org/cgi-bin/carddisp.pl?gene=SLC25A1
VAPA	VAMP Associated Protein A	Protein Coding	Q9P0L0	51	GC18P009938	3.772869348526	https://www.genecards.org/cgi-bin/carddisp.pl?gene=VAPA
DPM1	Dolichyl-Phosphate Mannosyltransferase Subunit 1, Catalytic	Protein Coding	O60762	52	GC20M050934	3.77282476425171	https://www.genecards.org/cgi-bin/carddisp.pl?gene=DPM1
ITGB1	Integrin Subunit Beta 1	Protein Coding	P05556	58	GC10M035774	3.77198505401611	https://www.genecards.org/cgi-bin/carddisp.pl?gene=ITGB1
LMNB2	Lamin B2	Protein Coding	Q03252	51	GC19M091759	3.77164053916931	https://www.genecards.org/cgi-bin/carddisp.pl?gene=LMNB2
GTF3C1	General Transcription Factor IIIC Subunit 1	Protein Coding	Q12789	44	GC16M027471	3.77057909965515	https://www.genecards.org/cgi-bin/carddisp.pl?gene=GTF3C1
TAF15	TATA-Box Binding Protein Associated Factor 15	Protein Coding	Q92804	51	GC17P111965	3.76982617378235	https://www.genecards.org/cgi-bin/carddisp.pl?gene=TAF15
MED16	Mediator Complex Subunit 16	Protein Coding	Q9Y2X0	41	GC19M091657	3.76973843574524	https://www.genecards.org/cgi-bin/carddisp.pl?gene=MED16
APEX1	Apurinic/Apyrimidinic Endodeoxyribonuclease 1	Protein Coding	P27695	54	GC14P020455	3.76847648620605	https://www.genecards.org/cgi-bin/carddisp.pl?gene=APEX1
SMCHD1	Structural Maintenance Of Chromosomes Flexible Hinge Domain Containing 1	Protein Coding	A6NHR9	49	GC18P002655	3.76390981674194	https://www.genecards.org/cgi-bin/carddisp.pl?gene=SMCHD1
H1-10	H1.10 Linker Histone	Protein Coding	Q92522	36	GC03M131787	3.76087808609009	https://www.genecards.org/cgi-bin/carddisp.pl?gene=H1-10
LOC108663987	Ataxin 3 Repeat Instability Region	Functional Element		10	GC14P092071	3.7562084197998	https://www.genecards.org/cgi-bin/carddisp.pl?gene=LOC108663987
SRP68	Signal Recognition Particle 68	Protein Coding	Q9UHB9	46	GC17M076038	3.75592231750488	https://www.genecards.org/cgi-bin/carddisp.pl?gene=SRP68
NOLC1	Nucleolar And Coiled-Body Phosphoprotein 1	Protein Coding	Q14978	47	GC10P102152	3.75438570976257	https://www.genecards.org/cgi-bin/carddisp.pl?gene=NOLC1
TICAM1	TIR Domain Containing Adaptor Molecule 1	Protein Coding	Q8IUC6	50	GC19M004815	3.75277614593506	https://www.genecards.org/cgi-bin/carddisp.pl?gene=TICAM1
SCNN1A	Sodium Channel Epithelial 1 Subunit Alpha	Protein Coding	P37088	58	GC12M006346	3.74520683288574	https://www.genecards.org/cgi-bin/carddisp.pl?gene=SCNN1A
ATAD3B	ATPase Family AAA Domain Containing 3B	Protein Coding	Q5T9A4	44	GC01P020488	3.74259471893311	https://www.genecards.org/cgi-bin/carddisp.pl?gene=ATAD3B
RNASE4	Ribonuclease A Family Member 4	Protein Coding	P34096	44	GC14P045738	3.73918390274048	https://www.genecards.org/cgi-bin/carddisp.pl?gene=RNASE4
PTRH2	Peptidyl-TRNA Hydrolase 2	Protein Coding	Q9Y3E5	52	GC17M059674	3.73724961280823	https://www.genecards.org/cgi-bin/carddisp.pl?gene=PTRH2
WDR82	WD Repeat Domain 82	Protein Coding	Q6UXN9	43	GC03M052254	3.73641395568848	https://www.genecards.org/cgi-bin/carddisp.pl?gene=WDR82
UBTF	Upstream Binding Transcription Factor	Protein Coding	P17480	51	GC17M044205	3.73590540885925	https://www.genecards.org/cgi-bin/carddisp.pl?gene=UBTF
NCOA3	Nuclear Receptor Coactivator 3	Protein Coding	Q9Y6Q9	56	GC20P047501	3.73589372634888	https://www.genecards.org/cgi-bin/carddisp.pl?gene=NCOA3
TP63	Tumor Protein P63	Protein Coding	Q9H3D4	55	GC03P189598	3.73412609100342	https://www.genecards.org/cgi-bin/carddisp.pl?gene=TP63
NSMCE3	NSE3 Homolog, SMC5-SMC6 Complex Component	Protein Coding	Q96MG7	46	GC15M039014	3.73203468322754	https://www.genecards.org/cgi-bin/carddisp.pl?gene=NSMCE3
CYFIP1	Cytoplasmic FMR1 Interacting Protein 1	Protein Coding	Q7L576	49	GC15M022867	3.73191404342651	https://www.genecards.org/cgi-bin/carddisp.pl?gene=CYFIP1
PUF60	Poly(U) Binding Splicing Factor 60	Protein Coding	Q9UHX1	50	GC08M143816	3.73109555244446	https://www.genecards.org/cgi-bin/carddisp.pl?gene=PUF60
COPG1	COPI Coat Complex Subunit Gamma 1	Protein Coding	Q9Y678	47	GC03P129249	3.7305543422699	https://www.genecards.org/cgi-bin/carddisp.pl?gene=COPG1
PCID2	PCI Domain Containing 2	Protein Coding	Q5JVF3	41	GC13M113167	3.73041224479675	https://www.genecards.org/cgi-bin/carddisp.pl?gene=PCID2
MYOD1	Myogenic Differentiation 1	Protein Coding	P15172	55	GC11P017719	3.72916007041931	https://www.genecards.org/cgi-bin/carddisp.pl?gene=MYOD1
AHSA1	Activator Of HSP90 ATPase Activity 1	Protein Coding	O95433	49	GC14P077457	3.72697687149048	https://www.genecards.org/cgi-bin/carddisp.pl?gene=AHSA1
TJP1	Tight Junction Protein 1	Protein Coding	Q07157	54	GC15M029699	3.72542691230774	https://www.genecards.org/cgi-bin/carddisp.pl?gene=TJP1
RBM8A	RNA Binding Motif Protein 8A	Protein Coding	Q9Y5S9	51	GC01M145921	3.72533988952637	https://www.genecards.org/cgi-bin/carddisp.pl?gene=RBM8A
TMEM33	Transmembrane Protein 33	Protein Coding	P57088	42	GC04P041937	3.72435474395752	https://www.genecards.org/cgi-bin/carddisp.pl?gene=TMEM33
KRT14	Keratin 14	Protein Coding	P02533	55	GC17M041582	3.72264575958252	https://www.genecards.org/cgi-bin/carddisp.pl?gene=KRT14
FLNC	Filamin C	Protein Coding	Q14315	54	GC07P128830	3.7217321395874	https://www.genecards.org/cgi-bin/carddisp.pl?gene=FLNC
RALA	RAS Like Proto-Oncogene A	Protein Coding	P11233	55	GC07P039622	3.72093200683594	https://www.genecards.org/cgi-bin/carddisp.pl?gene=RALA
MOAP1	Modulator Of Apoptosis 1	Protein Coding	Q96BY2	39	GC14M093182	3.71888732910156	https://www.genecards.org/cgi-bin/carddisp.pl?gene=MOAP1
PURA	Purine Rich Element Binding Protein A	Protein Coding	Q00577	53	GC05P152170	3.71826124191284	https://www.genecards.org/cgi-bin/carddisp.pl?gene=PURA
TRC-GCA24-1	TRNA-Cys (GCA) 24-1	RNA Gene		11	GC17M077502	3.71450328826904	https://www.genecards.org/cgi-bin/carddisp.pl?gene=TRC-GCA24-1
SP100	SP100 Nuclear Antigen	Protein Coding	P23497	49	GC02P230415	3.71131587028503	https://www.genecards.org/cgi-bin/carddisp.pl?gene=SP100
BLMH	Bleomycin Hydrolase	Protein Coding	Q13867	51	GC17M030248	3.71047496795654	https://www.genecards.org/cgi-bin/carddisp.pl?gene=BLMH
CHMP4B	Charged Multivesicular Body Protein 4B	Protein Coding	Q9H444	51	GC20P040781	3.70923447608948	https://www.genecards.org/cgi-bin/carddisp.pl?gene=CHMP4B
KRAS	KRAS Proto-Oncogene, GTPase	Protein Coding	P01116	61	GC12M029682	3.7076301574707	https://www.genecards.org/cgi-bin/carddisp.pl?gene=KRAS
EXOSC9	Exosome Component 9	Protein Coding	Q06265	50	GC04P121801	3.7041962146759	https://www.genecards.org/cgi-bin/carddisp.pl?gene=EXOSC9
FGFR2	Fibroblast Growth Factor Receptor 2	Protein Coding	P21802	64	GC10M121478	3.7032732963562	https://www.genecards.org/cgi-bin/carddisp.pl?gene=FGFR2
PPP1R10	Protein Phosphatase 1 Regulatory Subunit 10	Protein Coding	Q96QC0	45	GC06M030600	3.69983768463135	https://www.genecards.org/cgi-bin/carddisp.pl?gene=PPP1R10
ANXA5	Annexin A5	Protein Coding	P08758	56	GC04M121667	3.69961166381836	https://www.genecards.org/cgi-bin/carddisp.pl?gene=ANXA5
SIRT7	Sirtuin 7	Protein Coding	Q9NRC8	45	GC17M081911	3.69585371017456	https://www.genecards.org/cgi-bin/carddisp.pl?gene=SIRT7
L3MBTL3	L3MBTL Histone Methyl-Lysine Binding Protein 3	Protein Coding	Q96JM7	43	GC06P130013	3.6954128742218	https://www.genecards.org/cgi-bin/carddisp.pl?gene=L3MBTL3
CFH	Complement Factor H	Protein Coding	P08603	56	GC01P196621	3.69510269165039	https://www.genecards.org/cgi-bin/carddisp.pl?gene=CFH
RNY5	RNA, Ro60-Associated Y5	RNA Gene		17	GC07P148941	3.68884634971619	https://www.genecards.org/cgi-bin/carddisp.pl?gene=RNY5
VARS1	Valyl-TRNA Synthetase 1	Protein Coding	P26640	51	GC06M093798	3.68842649459839	https://www.genecards.org/cgi-bin/carddisp.pl?gene=VARS1
AHNAK	AHNAK Nucleoprotein	Protein Coding	Q09666	45	GC11M125227	3.68776512145996	https://www.genecards.org/cgi-bin/carddisp.pl?gene=AHNAK
FOXO3	Forkhead Box O3	Protein Coding	O43524	56	GC06P108559	3.68747401237488	https://www.genecards.org/cgi-bin/carddisp.pl?gene=FOXO3
PRDX4	Peroxiredoxin 4	Protein Coding	Q13162	48	GC0XP023665	3.68421459197998	https://www.genecards.org/cgi-bin/carddisp.pl?gene=PRDX4
CARD11	Caspase Recruitment Domain Family Member 11	Protein Coding	Q9BXL7	55	GC07M002906	3.68164873123169	https://www.genecards.org/cgi-bin/carddisp.pl?gene=CARD11
IGF2BP2	Insulin Like Growth Factor 2 MRNA Binding Protein 2	Protein Coding	Q9Y6M1	53	GC03M185643	3.68160653114319	https://www.genecards.org/cgi-bin/carddisp.pl?gene=IGF2BP2
PDGFRB	Platelet Derived Growth Factor Receptor Beta	Protein Coding	P09619	62	GC05M150113	3.68140459060669	https://www.genecards.org/cgi-bin/carddisp.pl?gene=PDGFRB
SNRPD1	Small Nuclear Ribonucleoprotein D1 Polypeptide	Protein Coding	P62314	47	GC18P021612	3.67888617515564	https://www.genecards.org/cgi-bin/carddisp.pl?gene=SNRPD1
MTDH	Metadherin	Protein Coding	Q86UE4	48	GC08P097644	3.67670202255249	https://www.genecards.org/cgi-bin/carddisp.pl?gene=MTDH
SPATA2	Spermatogenesis Associated 2	Protein Coding	Q9UM82	41	GC20M049903	3.67553448677063	https://www.genecards.org/cgi-bin/carddisp.pl?gene=SPATA2
CPSF1	Cleavage And Polyadenylation Specific Factor 1	Protein Coding	Q10570	48	GC08M144393	3.67519521713257	https://www.genecards.org/cgi-bin/carddisp.pl?gene=CPSF1
ZCCHC3	Zinc Finger CCHC-Type Containing 3	Protein Coding	Q9NUD5	39	GC20P000297	3.67175912857056	https://www.genecards.org/cgi-bin/carddisp.pl?gene=ZCCHC3
EIF4E	Eukaryotic Translation Initiation Factor 4E	Protein Coding	P06730	59	GC04M098879	3.66854476928711	https://www.genecards.org/cgi-bin/carddisp.pl?gene=EIF4E
TRIOBP	TRIO And F-Actin Binding Protein	Protein Coding	Q9H2D6	50	GC22P037697	3.66782188415527	https://www.genecards.org/cgi-bin/carddisp.pl?gene=TRIOBP
GDI2	GDP Dissociation Inhibitor 2	Protein Coding	P50395	45	GC10M005765	3.6662974357605	https://www.genecards.org/cgi-bin/carddisp.pl?gene=GDI2
STT3A	STT3 Oligosaccharyltransferase Complex Catalytic Subunit A	Protein Coding	P46977	52	GC11P125592	3.66541934013367	https://www.genecards.org/cgi-bin/carddisp.pl?gene=STT3A
UBE2Q2P2	UBE2Q2 Pseudogene 2	Pseudogene		12	GC15P082355	3.66308856010437	https://www.genecards.org/cgi-bin/carddisp.pl?gene=UBE2Q2P2
YY1	YY1 Transcription Factor	Protein Coding	P25490	56	GC14P100238	3.6594603061676	https://www.genecards.org/cgi-bin/carddisp.pl?gene=YY1
PPM1G	Protein Phosphatase, Mg2+/Mn2+ Dependent 1G	Protein Coding	O15355	47	GC02M028866	3.65845990180969	https://www.genecards.org/cgi-bin/carddisp.pl?gene=PPM1G
EIF2S2	Eukaryotic Translation Initiation Factor 2 Subunit Beta	Protein Coding	P20042	46	GC20M034088	3.658203125	https://www.genecards.org/cgi-bin/carddisp.pl?gene=EIF2S2
FADD	Fas Associated Via Death Domain	Protein Coding	Q13158	54	GC11P070203	3.65796065330505	https://www.genecards.org/cgi-bin/carddisp.pl?gene=FADD
TBC1D15	TBC1 Domain Family Member 15	Protein Coding	Q8TC07	43	GC12P071839	3.657151222229	https://www.genecards.org/cgi-bin/carddisp.pl?gene=TBC1D15
CHD1	Chromodomain Helicase DNA Binding Protein 1	Protein Coding	O14646	53	GC05M098853	3.65490913391113	https://www.genecards.org/cgi-bin/carddisp.pl?gene=CHD1
LYAR	Ly1 Antibody Reactive	Protein Coding	Q9NX58	46	GC04M005113	3.65444469451904	https://www.genecards.org/cgi-bin/carddisp.pl?gene=LYAR
OBSL1	Obscurin Like Cytoskeletal Adaptor 1	Protein Coding	O75147	45	GC02M219622	3.65368700027466	https://www.genecards.org/cgi-bin/carddisp.pl?gene=OBSL1
LOC124906414	Ubiquitin Carboxyl-Terminal Hydrolase 17-Like Protein 20	Pseudogene		5	GC04P009267	3.65222692489624	https://www.genecards.org/cgi-bin/carddisp.pl?gene=LOC124906414
RHOT1	Ras Homolog Family Member T1	Protein Coding	Q8IXI2	52	GC17P032142	3.65172004699707	https://www.genecards.org/cgi-bin/carddisp.pl?gene=RHOT1
ATG16L1	Autophagy Related 16 Like 1	Protein Coding	Q676U5	51	GC02P233280	3.6488139629364	https://www.genecards.org/cgi-bin/carddisp.pl?gene=ATG16L1
SNRPA1	Small Nuclear Ribonucleoprotein Polypeptide A'	Protein Coding	P09661	43	GC15M101281	3.64785075187683	https://www.genecards.org/cgi-bin/carddisp.pl?gene=SNRPA1
SRRM2	Serine/Arginine Repetitive Matrix 2	Protein Coding	Q9UQ35	46	GC16P080460	3.64513850212097	https://www.genecards.org/cgi-bin/carddisp.pl?gene=SRRM2
YBX3	Y-Box Binding Protein 3	Protein Coding	P16989	48	GC12M029507	3.64346647262573	https://www.genecards.org/cgi-bin/carddisp.pl?gene=YBX3
VDAC3	Voltage Dependent Anion Channel 3	Protein Coding	Q9Y277	50	GC08P042392	3.64192771911621	https://www.genecards.org/cgi-bin/carddisp.pl?gene=VDAC3
ODC1	Ornithine Decarboxylase 1	Protein Coding	P11926	57	GC02M010432	3.63984870910645	https://www.genecards.org/cgi-bin/carddisp.pl?gene=ODC1
TLR4	Toll Like Receptor 4	Protein Coding	O00206	60	GC09P117704	3.63809132575989	https://www.genecards.org/cgi-bin/carddisp.pl?gene=TLR4
ERBB3	Erb-B2 Receptor Tyrosine Kinase 3	Protein Coding	P21860	63	GC12P060597	3.63782119750977	https://www.genecards.org/cgi-bin/carddisp.pl?gene=ERBB3
CPSF6	Cleavage And Polyadenylation Specific Factor 6	Protein Coding	Q16630	46	GC12P069239	3.63634753227234	https://www.genecards.org/cgi-bin/carddisp.pl?gene=CPSF6
DAZAP2	DAZ Associated Protein 2	Protein Coding	Q15038	41	GC12P051238	3.63472199440002	https://www.genecards.org/cgi-bin/carddisp.pl?gene=DAZAP2
DBT	Dihydrolipoamide Branched Chain Transacylase E2	Protein Coding	P11182	51	GC01M100186	3.63439345359802	https://www.genecards.org/cgi-bin/carddisp.pl?gene=DBT
CCDC47	Coiled-Coil Domain Containing 47	Protein Coding	Q96A33	44	GC17M063745	3.63435888290405	https://www.genecards.org/cgi-bin/carddisp.pl?gene=CCDC47
DEK	DEK Proto-Oncogene	Protein Coding	P35659	50	GC06M018224	3.63420534133911	https://www.genecards.org/cgi-bin/carddisp.pl?gene=DEK
CAPZA2	Capping Actin Protein Of Muscle Z-Line Subunit Alpha 2	Protein Coding	P47755	47	GC07P116811	3.63301730155945	https://www.genecards.org/cgi-bin/carddisp.pl?gene=CAPZA2
MED17	Mediator Complex Subunit 17	Protein Coding	Q9NVC6	47	GC11P093784	3.63193416595459	https://www.genecards.org/cgi-bin/carddisp.pl?gene=MED17
RB1CC1	RB1 Inducible Coiled-Coil 1	Protein Coding	Q8TDY2	53	GC08M052622	3.63167095184326	https://www.genecards.org/cgi-bin/carddisp.pl?gene=RB1CC1
RCC2	Regulator Of Chromosome Condensation 2	Protein Coding	Q9P258	43	GC01M017406	3.6308057308197	https://www.genecards.org/cgi-bin/carddisp.pl?gene=RCC2
SMARCE1	SWI/SNF Related, Matrix Associated, Actin Dependent Regulator Of Chromatin, Subfamily E, Member 1	Protein Coding	Q969G3	53	GC17M040624	3.62764954566956	https://www.genecards.org/cgi-bin/carddisp.pl?gene=SMARCE1
SERPINH1	Serpin Family H Member 1	Protein Coding	P50454	55	GC11P075562	3.62648510932922	https://www.genecards.org/cgi-bin/carddisp.pl?gene=SERPINH1
RPA3	Replication Protein A3	Protein Coding	P35244	48	GC07M009359	3.62333512306213	https://www.genecards.org/cgi-bin/carddisp.pl?gene=RPA3
NUP160	Nucleoporin 160	Protein Coding	Q12769	49	GC11M125018	3.6212203502655	https://www.genecards.org/cgi-bin/carddisp.pl?gene=NUP160
POLDIP3	DNA Polymerase Delta Interacting Protein 3	Protein Coding	Q9BY77	45	GC22M042583	3.61889743804932	https://www.genecards.org/cgi-bin/carddisp.pl?gene=POLDIP3
H2AC6	H2A Clustered Histone 6	Protein Coding	Q93077	40	GC06P136849	3.6177499294281	https://www.genecards.org/cgi-bin/carddisp.pl?gene=H2AC6
NR1H2	Nuclear Receptor Subfamily 1 Group H Member 2	Protein Coding	P55055	54	GC19P050329	3.61682605743408	https://www.genecards.org/cgi-bin/carddisp.pl?gene=NR1H2
HNRNPUL2	Heterogeneous Nuclear Ribonucleoprotein U Like 2	Protein Coding	Q1KMD3	38	GC11M062712	3.61549496650696	https://www.genecards.org/cgi-bin/carddisp.pl?gene=HNRNPUL2
SUZ12	SUZ12 Polycomb Repressive Complex 2 Subunit	Protein Coding	Q15022	51	GC17P031937	3.61431741714478	https://www.genecards.org/cgi-bin/carddisp.pl?gene=SUZ12
KAT2B	Lysine Acetyltransferase 2B	Protein Coding	Q92831	56	GC03P021766	3.60927581787109	https://www.genecards.org/cgi-bin/carddisp.pl?gene=KAT2B
EIF3C	Eukaryotic Translation Initiation Factor 3 Subunit C	Protein Coding	Q99613	46	GC16P081360	3.60907936096191	https://www.genecards.org/cgi-bin/carddisp.pl?gene=EIF3C
SNRPD2	Small Nuclear Ribonucleoprotein D2 Polypeptide	Protein Coding	P62316	47	GC19M092941	3.60766983032227	https://www.genecards.org/cgi-bin/carddisp.pl?gene=SNRPD2
PDCD6	Programmed Cell Death 6	Protein Coding	O75340	45	GC05P003278	3.60765933990479	https://www.genecards.org/cgi-bin/carddisp.pl?gene=PDCD6
TRRAP	Transformation/Transcription Domain Associated Protein	Protein Coding	Q9Y4A5	53	GC07P098877	3.60736012458801	https://www.genecards.org/cgi-bin/carddisp.pl?gene=TRRAP
VPS18	VPS18 Core Subunit Of CORVET And HOPS Complexes	Protein Coding	Q9P253	45	GC15P040894	3.60664319992065	https://www.genecards.org/cgi-bin/carddisp.pl?gene=VPS18
[truncated: 15,697 more rows]
